# Supplementary material for: Rapid risk assessment tool (RRAT) to prioritize emerging and re-emerging livestock diseases for risk management
Source: Front Vet Sci. 2022 Sep 7;9:963758. doi: 10.3389/fvets.2022.963758 (PMC9490411; doi:10.3389/fvets.2022.963758)
Supplement: Supplementary file 6 [file Table_6.XLSX]

## Sheet: CN codes supplementary
CN4	CN6	CN8	UNIT	OMSCHRIJVING (in Dutch)	Summarizing product group	Product	Animal species	Destination	Slaughtered animal	Proportion	Database
201	20110	02011000	kg	runderen, hele en halve dieren, vers of gekoeld	Fresh meat	Fresh meat on the bone incl. carcasses	Bovines	Human consumption	Yes	1	Comext
201	20120	02012020	kg	compensated quarters van runderen, met been, vers of gekoeld	Fresh meat	Fresh meat on the bone incl. carcasses	Bovines	Human consumption	Yes	1	Comext
201	20120	02012030	kg	voorvoeten en voorspannen van runderen, met been, vers of gekoeld	Fresh meat	Fresh meat on the bone incl. carcasses	Bovines	Human consumption	Yes	1	Comext
201	20120	02012050	kg	achtervoeten en achterspannen van runderen, met been, vers of gekoeld	Fresh meat	Fresh meat on the bone incl. carcasses	Bovines	Human consumption	Yes	1	Comext
201	20120	02012090	kg	vlees van runderen, met been, vers of gekoeld (m.u.v. hele en halve dieren, "compensated quarters", voorvoeten en voorspannen, achtervoeten en achterspannen)	Fresh meat	Fresh meat on the bone incl. carcasses	Bovines	Human consumption	Yes	1	Comext
201	20130	02013000	kg	vlees van runderen, uitgebeend, vers of gekoeld	Fresh meat	Fresh meat deboned	Bovines	Human consumption	Yes	1	Comext
202	20210	02021000	kg	runderen, hele en halve dieren, bevroren	Frozen meat	Frozen meat on the bone incl. carcasses	Bovines	Human consumption	Yes	1	Comext
202	20220	02022010	kg	compensated quarters van runderen, met been, bevroren	Frozen meat	Frozen meat on the bone incl. carcasses	Bovines	Human consumption	Yes	1	Comext
202	20220	02022030	kg	voorvoeten en voorspannen van runderen, met been, bevroren	Frozen meat	Frozen meat on the bone incl. carcasses	Bovines	Human consumption	Yes	1	Comext
202	20220	02022050	kg	achtervoeten en achterspannen van runderen, met been, bevroren	Frozen meat	Frozen meat on the bone incl. carcasses	Bovines	Human consumption	Yes	1	Comext
202	20220	02022090	kg	vlees van runderen, met been, bevroren (m.u.v. hele en halve dieren, "compensated quarters", voorvoeten en voorspannen, achtervoeten en achterspannen)	Frozen meat	Frozen meat on the bone incl. carcasses	Bovines	Human consumption	Yes	1	Comext
202	20230	02023010	kg	voorvoeten van runderen, uitgebeend, bevroren, geheel of verdeeld in ten hoogste vijf delen, waarbij iedere voorvoet in één enkel vriesblok wordt aangeboden, alsmede zgn. "compensated quarters" aangeboden in twee vriesblokken, waarvan het ene blok de voorvoet in zijn geheel of verdeeld in ten hoogste vijf delen omvat, en het andere de achtervoet, zonder de filet, in één enkel deel	Frozen meat	Frozen meat on the bone incl. carcasses	Bovines	Human consumption	Yes	1	Comext
202	20230	02023050	kg	crops, "chucks and blades" en "briskets" van runderen, uitgebeend, bevroren	Frozen meat	Frozen meat deboned	Bovines	Human consumption	Yes	1	Comext
202	20230	02023090	kg	vlees van runderen, uitgebeend, bevroren (m.u.v. voorvoeten, geheel of verdeeld in <= 5 delen, waarbij iedere voorvoet in één enkel vriesblok wordt aangeboden, alsmede zgn. "compensated quarters" aangeboden in twee vriesblokken, waarvan het ene blok de voorvoet in zijn geheel of verdeeld in <= 5 delen omvat, en het andere de achtervoet, zonder de filet, in één enkel deel en m.u.v. "crops", "chuck…	Frozen meat	Frozen meat deboned	Bovines	Human consumption	Yes	1	Comext
203	20311	02031110	kg	varkens "huisdieren", hele en halve dieren, vers of gekoeld	Fresh meat	Fresh meat on the bone incl. carcasses	Pigs	Human consumption	Yes	1	Comext
203	20311	02031190	kg	varkens "in het wild levend", hele en halve dieren, vers of gekoeld	Fresh meat	Fresh meat on the bone incl. carcasses	Pigs	Human consumption	Yes	1	Comext
203	20312	02031211	kg	hammen en delen daarvan, met been, van varkens "huisdieren", vers of gekoeld	Fresh meat	Fresh meat on the bone incl. carcasses	Pigs	Human consumption	Yes	1	Comext
203	20312	02031219	kg	schouders en delen daarvan, met been, van varkens "huisdieren", vers of gekoeld	Fresh meat	Fresh meat on the bone incl. carcasses	Pigs	Human consumption	Yes	1	Comext
203	20312	02031290	kg	hammen en schouders, alsmede delen daarvan, met been, van varkens "in het wild levend", vers of gekoeld	Fresh meat	Fresh meat on the bone incl. carcasses	Pigs	Human consumption	Yes	1	Comext
203	20319	02031911	kg	voorstukken en delen daarvan, van varkens "huisdieren", vers of gekoeld	Fresh meat	Fresh meat on the bone incl. carcasses	Pigs	Human consumption	Yes	1	Comext
203	20319	02031913	kg	karbonadestrengen en delen daarvan, van varkens "huisdieren", vers of gekoeld	Fresh meat	Fresh meat on the bone incl. carcasses	Pigs	Human consumption	Yes	1	Comext
203	20319	02031915	kg	buiken "buikspek" en delen daarvan, van varkens "huisdieren", vers of gekoeld	Fresh meat	Fresh meat deboned	Pigs	Human consumption	Yes	1	Comext
203	20319	02031955	kg	vlees van varkens "huisdieren", uitgebeend, vers of gekoeld (m.u.v. buiken "buikspek" en delen daarvan)	Fresh meat	Fresh meat deboned	Pigs	Human consumption	Yes	1	Comext
203	20319	02031959	kg	Vlees van varkens "huisdieren", met been, vers of gekoeld (m.u.v. hele en halve dieren en m.u.v. hammen, schouders, voorstukken, karbonadestrengen en buiken "buikspek" en delen daarvan)	Fresh meat	Fresh meat on the bone incl. carcasses	Pigs	Human consumption	Yes	1	Comext
203	20319	02031990	kg	vlees van varkens "in het wild levend", vers of gekoeld (m.u.v. hele en halve dieren en m.u.v. hammen en schouders, alsmede delen daarvan, met been)	Fresh meat	Fresh meat on the bone incl. carcasses	Pigs	Human consumption	Yes	1	Comext
203	20321	02032110	kg	varkens "huisdieren", hele en halve dieren, bevroren	Frozen meat	Frozen meat on the bone incl. carcasses	Pigs	Human consumption	Yes	1	Comext
203	20321	02032190	kg	varkens "in het wild levend", hele en halve dieren, bevroren	Frozen meat	Frozen meat on the bone incl. carcasses	Pigs	Human consumption	Yes	1	Comext
203	20322	02032211	kg	hammen en delen daarvan, met been, van varkens "huisdieren", bevroren	Frozen meat	Frozen meat on the bone incl. carcasses	Pigs	Human consumption	Yes	1	Comext
203	20322	02032219	kg	schouders en delen daarvan, met been, van varkens "huisdieren", bevroren	Frozen meat	Frozen meat on the bone incl. carcasses	Pigs	Human consumption	Yes	1	Comext
203	20322	02032290	kg	hammen en schouders, alsmede delen daarvan, met been, van varkens "in het wild levend", bevroren	Frozen meat	Frozen meat on the bone incl. carcasses	Pigs	Human consumption	Yes	1	Comext
203	20329	02032911	kg	voorstukken en delen daarvan, van varkens "huisdieren", bevroren	Frozen meat	Frozen meat on the bone incl. carcasses	Pigs	Human consumption	Yes	1	Comext
203	20329	02032913	kg	karbonadestrengen en delen daarvan, van varkens "huisdieren", bevroren	Frozen meat	Frozen meat on the bone incl. carcasses	Pigs	Human consumption	Yes	1	Comext
203	20329	02032915	kg	buiken "buikspek" en delen daarvan, van varkens "huisdieren", bevroren	Frozen meat	Frozen meat deboned	Pigs	Human consumption	Yes	1	Comext
203	20329	02032955	kg	vlees van varkens "huisdieren", uitgebeend, bevroren (m.u.v. buiken "buikspek" en delen daarvan)	Frozen meat	Frozen meat deboned	Pigs	Human consumption	Yes	1	Comext
203	20329	02032959	kg	vlees van varkens "huisdieren", met been, bevroren (m.u.v. hele en halve dieren en m.u.v. hammen, schouders, voorstukken, karbonadestrengen en buiken "buikspek" en delen daarvan)	Frozen meat	Frozen meat on the bone incl. carcasses	Pigs	Human consumption	Yes	1	Comext
203	20329	02032990	kg	vlees van varkens "in het wild levend", bevroren (m.u.v. hele en halve dieren en m.u.v. hammen en schouders, alsmede delen daarvan, met been)	Frozen meat	Frozen meat deboned	Pigs	Human consumption	Yes	1	Comext
204	20410	02041000	kg	lammeren, hele en halve dieren, vers of gekoeld	Fresh meat	Fresh meat on the bone incl. carcasses	Sheep	Human consumption	Yes	1	Comext
204	20421	02042100	kg	schapen, hele en halve dieren, vers of gekoeld (m.u.v. lammeren)	Fresh meat	Fresh meat on the bone incl. carcasses	Sheep	Human consumption	Yes	1	Comext
204	20422	02042210	kg	voorstukken en halve voorstukken van schapen, vers of gekoeld	Fresh meat	Fresh meat on the bone incl. carcasses	Sheep	Human consumption	Yes	1	Comext
204	20422	02042230	kg	nierstukken en/of zadels en halve nierstukken en/of zadels, van schapen, vers of gekoeld	Fresh meat	Fresh meat deboned	Sheep	Human consumption	Yes	1	Comext
204	20422	02042250	kg	achterstellen en halve achterstellen van schapen, vers of gekoeld	Fresh meat	Fresh meat on the bone incl. carcasses	Sheep	Human consumption	Yes	1	Comext
204	20422	02042290	kg	vlees van schapen, met been, vers of gekoeld (m.u.v. hele en halve dieren, voorstukken en halve voorstukken, nierstukken en/of zadels en halve nierstukken en/of zadels en achterstellen en halve achterstellen)	Fresh meat	Fresh meat on the bone incl. carcasses	Sheep	Human consumption	Yes	1	Comext
204	20423	02042300	kg	vlees van schapen, uitgebeend, vers of gekoeld	Fresh meat	Fresh meat deboned	Sheep	Human consumption	Yes	1	Comext
204	20430	02043000	kg	lammeren, hele en halve dieren, bevroren	Frozen meat	Frozen meat on the bone incl. carcasses	Sheep	Human consumption	Yes	1	Comext
204	20441	02044100	kg	schapen, hele en halve dieren, bevroren (m.u.v. lammeren)	Frozen meat	Frozen meat on the bone incl. carcasses	Sheep	Human consumption	Yes	1	Comext
204	20442	02044210	kg	voorstukken en halve voorstukken van schapen, bevroren	Frozen meat	Frozen meat on the bone incl. carcasses	Sheep	Human consumption	Yes	1	Comext
204	20442	02044230	kg	nierstukken en/of zadels en halve nierstukken en/of zadels, van schapen, bevroren	Frozen meat	Frozen meat deboned	Sheep	Human consumption	Yes	1	Comext
204	20442	02044250	kg	achterstellen en halve achterstellen van schapen, bevroren	Frozen meat	Frozen meat on the bone incl. carcasses	Sheep	Human consumption	Yes	1	Comext
204	20442	02044290	kg	vlees van schapen, met been, bevroren (m.u.v. hele en halve dieren, voorstukken en halve voorstukken, nierstukken en/of zadels en halve nierstukken en/of zadels en achterstellen en halve achterstellen)	Frozen meat	Frozen meat on the bone incl. carcasses	Sheep	Human consumption	Yes	1	Comext
204	20443	02044310	kg	vlees van lammeren, uitgebeend, bevroren	Frozen meat	Frozen meat deboned	Sheep	Human consumption	Yes	1	Comext
204	20443	02044390	kg	vlees van schapen, uitgebeend, bevroren (m.u.v. dat van lammeren)	Frozen meat	Frozen meat deboned	Sheep	Human consumption	Yes	1	Comext
204	20450	02045011	kg	geiten, hele en halve dieren, vers of gekoeld	Fresh meat	Fresh meat on the bone incl. carcasses	Goats	Human consumption	Yes	1	Comext
204	20450	02045013	kg	voorstukken en halve voorstukken van geiten, vers of gekoeld	Fresh meat	Fresh meat on the bone incl. carcasses	Goats	Human consumption	Yes	1	Comext
204	20450	02045015	kg	nierstukken en/of zadels en halve nierstukken en/of zadels, van geiten, vers of gekoeld	Fresh meat	Fresh meat deboned	Goats	Human consumption	Yes	1	Comext
204	20450	02045019	kg	achterstellen en halve achterstellen van geiten, vers of gekoeld	Fresh meat	Fresh meat on the bone incl. carcasses	Goats	Human consumption	Yes	1	Comext
204	20450	02045031	kg	vlees van geiten, met been, vers of gekoeld (m.u.v. hele en halve dieren, voorstukken en halve voorstukken, nierstukken en/of zadels en halve nierstukken en/of zadels en achterstellen en halve achterstellen)	Fresh meat	Fresh meat on the bone incl. carcasses	Goats	Human consumption	Yes	1	Comext
204	20450	02045039	kg	vlees van geiten, uitgebeend, vers of gekoeld	Fresh meat	Fresh meat deboned	Goats	Human consumption	Yes	1	Comext
204	20450	02045051	kg	geiten, hele en halve dieren, bevroren	Frozen meat	Frozen meat on the bone incl. carcasses	Goats	Human consumption	Yes	1	Comext
204	20450	02045053	kg	voorstukken en halve voorstukken van geiten, bevroren	Frozen meat	Frozen meat on the bone incl. carcasses	Goats	Human consumption	Yes	1	Comext
204	20450	02045055	kg	nierstukken en/of zadels en halve nierstukken en/of zadels, van geiten, bevroren	Frozen meat	Frozen meat deboned	Goats	Human consumption	Yes	1	Comext
204	20450	02045059	kg	achterstellen en halve achterstellen van geiten, bevroren	Frozen meat	Frozen meat on the bone incl. carcasses	Goats	Human consumption	Yes	1	Comext
204	20450	02045071	kg	vlees van geiten, met been, bevroren (m.u.v. hele en halve dieren, voorstukken en halve voorstukken, nierstukken en/of zadels en halve nierstukken en/of zadels en achterstellen en halve achterstellen)	Frozen meat	Frozen meat on the bone incl. carcasses	Goats	Human consumption	Yes	1	Comext
204	20450	02045079	kg	vlees van geiten, uitgebeend, bevroren	Frozen meat	Frozen meat deboned	Goats	Human consumption	Yes	1	Comext
205	20500	02050020	kg	vlees van paarden, van ezels, van muildieren of van muilezels, vers of gekoeld	Fresh meat	Fresh meat deboned	Equines	Human consumption	Yes	1	Comext
205	20500	02050080	kg	vlees van paarden, van ezels, van muildieren of van muilezels, bevroren	Frozen meat	Frozen meat deboned	Equines	Human consumption	Yes	1	Comext
206	20610	02061010	kg	slachtafvallen van runderen, eetbaar, vers of gekoeld, bestemd voor de vervaardiging van farmaceutische producten	Fresh meat	Fresh meat deboned	Bovines	Human consumption	Yes	1	Comext
206	20610	02061095	kg	longhaasjes en omlopen van runderen, eetbaar, vers of gekoeld (m.u.v. die bestemd voor de vervaardiging van farmaceutische producten)	Fresh meat	Fresh meat deboned	Bovines	Human consumption	Yes	1	Comext
206	20610	02061098	kg	Slachtafvallen van runderen, eetbaar, vers of gekoeld (m.u.v. die bestemd voor de vervaardiging van farmaceutische producten en m.u.v. longhaasjes en omlopen)	Fresh meat	Fresh meat deboned	Bovines	Human consumption	Yes	1	Comext
206	20621	02062100	kg	tongen van runderen, eetbaar, bevroren	Frozen meat	Frozen meat deboned	Bovines	Human consumption	Yes	1	Comext
206	20622	02062200	kg	levers van runderen, eetbaar, bevroren	Frozen meat	Frozen meat deboned	Bovines	Human consumption	Yes	1	Comext
206	20629	02062910	kg	slachtafvallen van runderen, eetbaar, bevroren, bestemd voor de vervaardiging van farmaceutische producten (m.u.v. tongen en levers)	Frozen meat	Frozen meat deboned	Bovines	Human consumption	Yes	1	Comext
206	20629	02062991	kg	longhaasjes en omlopen van runderen, eetbaar, bevroren (m.u.v. die bestemd voor de vervaardiging van farmaceutische producten)	Frozen meat	Frozen meat deboned	Bovines	Human consumption	Yes	1	Comext
206	20629	02062999	kg	slachtafvallen van runderen, eetbaar, bevroren (m.u.v. die bestemd voor de vervaardiging van farmaceutische producten en m.u.v. tongen, levers, longhaasjes en omlopen)	Frozen meat	Frozen meat deboned	Bovines	Human consumption	Yes	1	Comext
206	20630	02063000	kg	slachtafvallen van varkens, eetbaar, vers of gekoeld	Fresh meat	Fresh meat deboned	Pigs	Human consumption	Yes	1	Comext
206	20641	02064100	kg	levers van varkens, eetbaar, bevroren	Frozen meat	Frozen meat deboned	Pigs	Human consumption	Yes	1	Comext
206	20649	02064900	kg	Eetbare slachtafvallen van varkens, bevroren (m.u.v. levers)	Frozen meat	Frozen meat deboned	Pigs	Human consumption	Yes	1	Comext
206	20680	02068010	kg	slachtafvallen van schapen, van geiten, van paarden, van ezels, van muildieren en van muilezels, eetbaar, vers of gekoeld, bestemd voor de vervaardiging van farmaceutische producten	Fresh meat	Fresh meat deboned	Equines/sheep/goats	Pharmaceutical use	Yes	1	Comext
206	20680	02068091	kg	slachtafvallen van paarden, van ezels, van muildieren en van muilezels, eetbaar, vers of gekoeld (m.u.v. die bestemd voor de vervaardiging van farmaceutische producten)	Fresh meat	Fresh meat deboned	Equines	Human consumption	Yes	1	Comext
206	20680	02068099	kg	slachtafvallen van schapen en van geiten, eetbaar, vers of gekoeld (m.u.v. die bestemd voor de vervaardiging van farmaceutische producten)	Fresh meat	Fresh meat deboned	Sheep/goats	Human consumption	Yes	1	Comext
206	20690	02069010	kg	slachtafvallen van schapen, van geiten, van paarden, van ezels, van muildieren en van muilezels, eetbaar, bevroren, bestemd voor de vervaardiging van farmaceutische producten	Fresh meat	Fresh meat deboned	Equines/sheep/goats	Pharmaceutical use	Yes	1	Comext
206	20690	02069091	kg	slachtafvallen van paarden, van ezels, van muildieren en van muilezels, eetbaar, bevroren (m.u.v. die bestemd voor de vervaardiging van farmaceutische producten)	Frozen meat	Frozen meat deboned	Equines	Human consumption	Yes	1	Comext
206	20690	02069099	kg	slachtafvallen van schapen en van geiten, eetbaar, bevroren (m.u.v. die bestemd voor de vervaardiging van farmaceutische producten)	Frozen meat	Frozen meat deboned	Sheep/goats	Human consumption	Yes	1	Comext
207	20711	02071110	kg	hanen en kippen "pluimvee", geplukt, ontdarmd, met kop en met poten "zgn. kippen 83%", vers of gekoeld	Fresh meat	Fresh meat on the bone incl. carcasses	Chicken	Human consumption	Yes	1	Comext
207	20711	02071130	kg	hanen en kippen "pluimvee", geplukt, schoongemaakt, ontdaan van kop en poten, doch met hals, met hart, met lever en met spiermaag "zgn. kippen 70%", vers of gekoeld	Fresh meat	Fresh meat on the bone incl. carcasses	Chicken	Human consumption	Yes	1	Comext
207	20711	02071190	kg	hanen en kippen "pluimvee", geplukt, schoongemaakt, ontdaan van kop, hals, poten, hart, lever en spiermaag "zgn. kippen 65%", of in andere staat aangeboden, vers of gekoeld (niet in stukken gesneden en m.u.v. zgn. kippen 83% en zgn. kippen 70%)	Fresh meat	Fresh meat on the bone incl. carcasses	Chicken	Human consumption	Yes	1	Comext
207	20712	02071210	kg	hanen en kippen "pluimvee", geplukt, schoongemaakt, ontdaan van kop en poten, doch met hals, met hart, met lever en met spiermaag "zgn. kippen 70%", bevroren	Frozen meat	Frozen meat on the bone incl. carcasses	Chicken	Human consumption	Yes	1	Comext
207	20712	02071290	kg	hanen en kippen "pluimvee", geplukt, schoongemaakt, ontdaan van kop, hals, poten, hart, lever en spiermaag "zgn. kippen 65%", of in andere staat aangeboden, bevroren (niet in stukken gesneden en m.u.v. zgn. kippen 70%)	Frozen meat	Frozen meat on the bone incl. carcasses	Chicken	Human consumption	Yes	1	Comext
207	20713	02071310	kg	delen van hanen of van kippen "pluimvee", uitgebeend, vers of gekoeld	Fresh meat	Fresh meat deboned	Chicken	Human consumption	Yes	1	Comext
207	20713	02071320	kg	helften en kwarten van hanen of van kippen "pluimvee", vers of gekoeld	Fresh meat	Fresh meat on the bone incl. carcasses	Chicken	Human consumption	Yes	1	Comext
207	20713	02071330	kg	hele vleugels, ook indien ontdaan van de spits, van hanen of van kippen "pluimvee", vers of gekoeld	Fresh meat	Fresh meat on the bone incl. carcasses	Chicken	Human consumption	Yes	1	Comext
207	20713	02071340	kg	ruggen, halzen, ruggen met halzen, staarten en vleugelspitsen, van hanen of van kippen "pluimvee", vers of gekoeld	Fresh meat	Fresh meat on the bone incl. carcasses	Chicken	Human consumption	Yes	1	Comext
207	20713	02071350	kg	borsten en delen daarvan, met been, van hanen of van kippen "pluimvee", vers of gekoeld	Fresh meat	Fresh meat on the bone incl. carcasses	Chicken	Human consumption	Yes	1	Comext
207	20713	02071360	kg	dijen en delen daarvan, met been, van hanen of van kippen "pluimvee", vers of gekoeld	Fresh meat	Fresh meat on the bone incl. carcasses	Chicken	Human consumption	Yes	1	Comext
207	20713	02071370	kg	delen van hanen of van kippen "pluimvee", met been, vers of gekoeld (m.u.v. helften en kwarten, hele vleugels, ook indien ontdaan van de spits, ruggen, halzen, ruggen met halzen, staarten, vleugelspitsen, borsten en dijen en delen daarvan)	Fresh meat	Fresh meat on the bone incl. carcasses	Chicken	Human consumption	Yes	1	Comext
207	20713	02071391	kg	levers van hanen of van kippen "pluimvee", eetbaar, vers of gekoeld	Fresh meat	Fresh meat deboned	Chicken	Human consumption	Yes	1	Comext
207	20713	02071399	kg	eetbare slachtafvallen van hanen of van kippen "pluimvee", vers of gekoeld (m.u.v. levers)	Fresh meat	Fresh meat deboned	Chicken	Human consumption	Yes	1	Comext
207	20714	02071410	kg	delen van hanen of van kippen "pluimvee", uitgebeend, bevroren	Frozen meat	Frozen meat deboned	Chicken	Human consumption	Yes	1	Comext
207	20714	02071420	kg	helften en kwarten van hanen of van kippen "pluimvee", bevroren	Frozen meat	Frozen meat on the bone incl. carcasses	Chicken	Human consumption	Yes	1	Comext
207	20714	02071430	kg	hele vleugels, ook indien ontdaan van de spits, van hanen of van kippen "pluimvee", bevroren	Frozen meat	Frozen meat on the bone incl. carcasses	Chicken	Human consumption	Yes	1	Comext
207	20714	02071440	kg	ruggen, halzen, ruggen met halzen, staarten en vleugelspitsen, van hanen of van kippen "pluimvee", bevroren	Frozen meat	Frozen meat on the bone incl. carcasses	Chicken	Human consumption	Yes	1	Comext
207	20714	02071450	kg	borsten en delen daarvan, met been, van hanen of van kippen "pluimvee", bevroren	Frozen meat	Frozen meat on the bone incl. carcasses	Chicken	Human consumption	Yes	1	Comext
207	20714	02071460	kg	dijen en delen daarvan, met been, van hanen of van kippen "pluimvee", bevroren	Frozen meat	Frozen meat on the bone incl. carcasses	Chicken	Human consumption	Yes	1	Comext
207	20714	02071470	kg	delen van hanen of van kippen "pluimvee", met been, bevroren (m.u.v. helften en kwarten, hele vleugels, ook indien ontdaan van de spits, ruggen, halzen, ruggen met halzen, staarten, vleugelspitsen, borsten en dijen en delen daarvan)	Frozen meat	Frozen meat on the bone incl. carcasses	Chicken	Human consumption	Yes	1	Comext
207	20714	02071491	kg	levers van hanen of van kippen "pluimvee", eetbaar, bevroren	Frozen meat	Frozen meat deboned	Chicken	Human consumption	Yes	1	Comext
207	20714	02071499	kg	eetbare slachtafvallen van hanen of van kippen "pluimvee", bevroren (m.u.v. levers)	Frozen meat	Frozen meat deboned	Chicken	Human consumption	Yes	1	Comext
207	20724	02072410	kg	kalkoenen "pluimvee", geplukt, schoongemaakt, ontdaan van kop en poten, doch met hals, met hart, met lever en met spiermaag "zgn. kalkoenen 80%", vers of gekoeld	Fresh meat	Fresh meat on the bone incl. carcasses	Turkey	Human consumption	Yes	1	Comext
207	20724	02072490	kg	kalkoenen "pluimvee", geplukt, schoongemaakt, ontdaan van kop, hals, poten, hart, lever en spiermaag "zgn. kalkoenen 73%", of in andere staat aangeboden, vers of gekoeld (niet in stukken gesneden en m.u.v. zgn. kalkoenen 80%)	Fresh meat	Fresh meat on the bone incl. carcasses	Turkey	Human consumption	Yes	1	Comext
207	20725	02072510	kg	kalkoenen "pluimvee", geplukt, schoongemaakt, ontdaan van kop en poten, doch met hals, met hart, met lever en met spiermaag "zgn. kalkoenen 80%", bevroren	Frozen meat	Frozen meat on the bone incl. carcasses	Turkey	Human consumption	Yes	1	Comext
207	20725	02072590	kg	kalkoenen "pluimvee", geplukt, schoongemaakt, ontdaan van kop, hals, poten, hart, lever en spiermaag "zgn. kalkoenen 73%", of in andere staat aangeboden, bevroren (niet in stukken gesneden en m.u.v. zgn. kalkoenen 80%)	Frozen meat	Frozen meat on the bone incl. carcasses	Turkey	Human consumption	Yes	1	Comext
207	20726	02072610	kg	delen van kalkoenen "pluimvee", uitgebeend, vers of gekoeld	Fresh meat	Fresh meat deboned	Turkey	Human consumption	Yes	1	Comext
207	20726	02072620	kg	helften en kwarten van kalkoenen "pluimvee", vers of gekoeld	Fresh meat	Fresh meat on the bone incl. carcasses	Turkey	Human consumption	Yes	1	Comext
207	20726	02072630	kg	vleugels, ook indien ontdaan van de spits, van kalkoenen "pluimvee", vers of gekoeld	Fresh meat	Fresh meat on the bone incl. carcasses	Turkey	Human consumption	Yes	1	Comext
207	20726	02072640	kg	ruggen, halzen, ruggen met halzen, staarten en vleugelspitsen, van kalkoenen "pluimvee", vers of gekoeld	Fresh meat	Fresh meat on the bone incl. carcasses	Turkey	Human consumption	Yes	1	Comext
207	20726	02072650	kg	borsten en delen daarvan, met been, van kalkoenen "pluimvee", vers of gekoeld	Fresh meat	Fresh meat on the bone incl. carcasses	Turkey	Human consumption	Yes	1	Comext
207	20726	02072660	kg	onderdijen en delen daarvan, met been, van kalkoenen "pluimvee", vers of gekoeld	Fresh meat	Fresh meat on the bone incl. carcasses	Turkey	Human consumption	Yes	1	Comext
207	20726	02072670	kg	dijen en delen daarvan, met been, van kalkoenen "pluimvee", vers of gekoeld (m.u.v. onderdijen en delen daarvan)	Fresh meat	Fresh meat deboned	Turkey	Human consumption	Yes	1	Comext
207	20726	02072680	kg	delen van kalkoenen "pluimvee", met been, vers of gekoeld (m.u.v. helften en kwarten, hele vleugels, ook indien ontdaan van de spits, ruggen, halzen, ruggen met halzen, staarten, vleugelspitsen, borsten en dijen en delen daarvan)	Fresh meat	Fresh meat on the bone incl. carcasses	Turkey	Human consumption	Yes	1	Comext
207	20726	02072691	kg	levers van kalkoenen "pluimvee", eetbaar, vers of gekoeld	Fresh meat	Fresh meat deboned	Turkey	Human consumption	Yes	1	Comext
207	20726	02072699	kg	eetbare slachtafvallen van kalkoenen "pluimvee", vers of gekoeld (m.u.v. levers)	Fresh meat	Fresh meat deboned	Turkey	Human consumption	Yes	1	Comext
207	20727	02072710	kg	delen van kalkoenen "pluimvee", uitgebeend, bevroren	Frozen meat	Frozen meat deboned	Turkey	Human consumption	Yes	1	Comext
207	20727	02072720	kg	helften en kwarten van kalkoenen "pluimvee", bevroren	Frozen meat	Frozen meat on the bone incl. carcasses	Turkey	Human consumption	Yes	1	Comext
207	20727	02072730	kg	vleugels, ook indien ontdaan van de spits, van kalkoenen "pluimvee", bevroren	Frozen meat	Frozen meat on the bone incl. carcasses	Turkey	Human consumption	Yes	1	Comext
207	20727	02072740	kg	ruggen, halzen, ruggen met halzen, staarten en vleugelspitsen, van kalkoenen "pluimvee", bevroren	Frozen meat	Frozen meat on the bone incl. carcasses	Turkey	Human consumption	Yes	1	Comext
207	20727	02072750	kg	borsten en delen daarvan, met been, van kalkoenen "pluimvee", bevroren	Frozen meat	Frozen meat on the bone incl. carcasses	Turkey	Human consumption	Yes	1	Comext
207	20727	02072760	kg	onderdijen en delen daarvan, met been, van kalkoenen "pluimvee", bevroren	Frozen meat	Frozen meat on the bone incl. carcasses	Turkey	Human consumption	Yes	1	Comext
207	20727	02072770	kg	dijen en delen daarvan, met been, van kalkoenen "pluimvee", bevroren (m.u.v. onderdijen en delen daarvan)	Frozen meat	Frozen meat on the bone incl. carcasses	Turkey	Human consumption	Yes	1	Comext
207	20727	02072780	kg	delen van kalkoenen "pluimvee", met been, bevroren (m.u.v. helften en kwarten, hele vleugels, ook indien ontdaan van de spits, ruggen, halzen, ruggen met halzen, staarten, vleugelspitsen, borsten en dijen en delen daarvan)	Frozen meat	Frozen meat on the bone incl. carcasses	Turkey	Human consumption	Yes	1	Comext
207	20727	02072791	kg	levers van kalkoenen "pluimvee", eetbaar, bevroren	Frozen meat	Frozen meat deboned	Turkey	Human consumption	Yes	1	Comext
207	20727	02072799	kg	slachtafvallen van kalkoenen "pluimvee", eetbaar, bevroren (m.u.v. levers)	Frozen meat	Frozen meat deboned	Turkey	Human consumption	Yes	1	Comext
207	20741	02074120	kg	eenden "pluimvee", geplukt, uitgebloed, al dan niet ontdarmd, met kop en met poten "zgn. eenden 85%", niet in stukken gesneden, vers of gekoeld	Fresh meat	Fresh meat on the bone incl. carcasses	Ducks	Human consumption	Yes	1	Comext
207	20741	02074130	kg	eenden "pluimvee", geplukt, schoongemaakt, ontdaan van kop en poten, doch met hals, met hart, met lever en met spiermaag "zgn. eenden 70%", niet in stukken gesneden, vers of gekoeld	Fresh meat	Fresh meat on the bone incl. carcasses	Ducks	Human consumption	Yes	1	Comext
207	20741	02074180	kg	eenden "pluimvee", geplukt, schoongemaakt, ontdaan van kop, hals, poten, hart, lever en spiermaag "zgn. eenden 63%" of in andere staat aangeboden, niet in stukken gesneden, vers of gekoeld	Fresh meat	Fresh meat on the bone incl. carcasses	Ducks	Human consumption	Yes	1	Comext
207	20742	02074230	kg	eenden "pluimvee", geplukt, schoongemaakt, ontdaan van kop en poten, doch met hals, met hart, met lever en met spiermaag "zgn. eenden 70%", niet in stukken gesneden, bevroren	Frozen meat	Frozen meat on the bone incl. carcasses	Ducks	Human consumption	Yes	1	Comext
207	20742	02074280	kg	eenden "pluimvee", geplukt, schoongemaakt, ontdaan van kop, hals, poten, hart, lever en spiermaag "zgn. eenden 63%", of in andere staat aangeboden, niet in stukken gesneden, bevroren	Frozen meat	Frozen meat on the bone incl. carcasses	Ducks	Human consumption	Yes	1	Comext
207	20743	02074300	kg	vette levers "foies gras" van eenden "pluimvee", vers of gekoeld	Fresh meat	Fresh meat deboned	Ducks	Human consumption	Yes	1	Comext
207	20744	02074410	kg	delen van eenden "pluimvee", uitgebeend, vers of gekoeld	Fresh meat	Fresh meat on the bone incl. carcasses	Ducks	Human consumption	Yes	1	Comext
207	20744	02074421	kg	helften en kwarten van eenden "pluimvee", vers of gekoeld	Fresh meat	Fresh meat on the bone incl. carcasses	Ducks	Human consumption	Yes	1	Comext
207	20744	02074431	kg	Hele vleugels, ook indien ontdaan van de spits, van eenden "pluimvee", vers of gekoeld	Fresh meat	Fresh meat on the bone incl. carcasses	Ducks	Human consumption	Yes	1	Comext
207	20744	02074441	kg	ruggen, halzen, ruggen met halzen, staarten en vleugelspitsen, van eenden "pluimvee", vers of gekoeld	Fresh meat	Fresh meat on the bone incl. carcasses	Ducks	Human consumption	Yes	1	Comext
207	20744	02074451	kg	borsten en delen daarvan, met been, van eenden "pluimvee", vers of gekoeld	Fresh meat	Fresh meat on the bone incl. carcasses	Ducks	Human consumption	Yes	1	Comext
207	20744	02074461	kg	dijen en delen daarvan, met been, van eenden "pluimvee", vers of gekoeld	Fresh meat	Fresh meat on the bone incl. carcasses	Ducks	Human consumption	Yes	1	Comext
207	20744	02074471	kg	eendenpaletots "pluimvee", met been, vers of gekoeld	Fresh meat	Fresh meat on the bone incl. carcasses	Ducks	Human consumption	Yes	1	Comext
207	20744	02074481	kg	delen van eenden "pluimvee", met been, vers of gekoeld (m.u.v. helften en kwarten, hele vleugels, ook indien ontdaan van de spits, ruggen, halzen, ruggen met halzen, staarten, vleugelspitsen, borsten en dijen en delen daarvan, en m.u.v. eendenpaletots)	Fresh meat	Fresh meat on the bone incl. carcasses	Ducks	Human consumption	Yes	1	Comext
207	20744	02074491	kg	levers van eenden "pluimvee", eetbaar, vers of gekoeld (m.u.v. vette levers "foies gras")	Fresh meat	Fresh meat deboned	Ducks	Human consumption	Yes	1	Comext
207	20744	02074499	kg	slachtafvallen van eenden "pluimvee", eetbaar, vers of gekoeld (m.u.v. levers)	Fresh meat	Fresh meat deboned	Ducks	Human consumption	Yes	1	Comext
207	20745	02074510	kg	delen van eenden "pluimvee", uitgebeend, bevroren	Frozen meat	Frozen meat deboned	Ducks	Human consumption	Yes	1	Comext
207	20745	02074521	kg	helften en kwarten van eenden "pluimvee", bevroren	Frozen meat	Frozen meat on the bone incl. carcasses	Ducks	Human consumption	Yes	1	Comext
207	20745	02074531	kg	Hele vleugels, ook indien ontdaan van de spits, van eenden "pluimvee", bevroren	Frozen meat	Frozen meat on the bone incl. carcasses	Ducks	Human consumption	Yes	1	Comext
207	20745	02074541	kg	ruggen, halzen, ruggen met halzen, staarten en vleugelspitsen, van eenden "pluimvee", bevroren	Frozen meat	Frozen meat on the bone incl. carcasses	Ducks	Human consumption	Yes	1	Comext
207	20745	02074551	kg	borsten en delen daarvan, met been, van eenden "pluimvee", bevroren	Frozen meat	Frozen meat on the bone incl. carcasses	Ducks	Human consumption	Yes	1	Comext
207	20745	02074561	kg	dijen en delen daarvan, met been, van eenden "pluimvee", bevroren	Frozen meat	Frozen meat on the bone incl. carcasses	Ducks	Human consumption	Yes	1	Comext
207	20745	02074571	kg	eendenpaletots "pluimvee", met been, bevroren	Frozen meat	Frozen meat on the bone incl. carcasses	Ducks	Human consumption	Yes	1	Comext
207	20745	02074581	kg	delen van eenden "pluimvee", met been, bevroren (m.u.v. helften en kwarten, hele vleugels, ook indien ontdaan van de spits, ruggen, halzen, ruggen met halzen, staarten, vleugelspitsen, borsten en dijen en delen daarvan, en m.u.v. zgn. eendenpaletots)	Frozen meat	Frozen meat on the bone incl. carcasses	Ducks	Human consumption	Yes	1	Comext
207	20745	02074593	kg	vette levers "foies gras" van eenden "pluimvee", eetbaar, bevroren	Frozen meat	Frozen meat deboned	Ducks	Human consumption	Yes	1	Comext
207	20745	02074595	kg	levers van eenden "pluimvee", eetbaar, bevroren (m.u.v. vette levers "foies gras" van eenden)	Frozen meat	Frozen meat deboned	Ducks	Human consumption	Yes	1	Comext
207	20745	02074599	kg	slachtafvallen van eenden "pluimvee", eetbaar, bevroren (m.u.v. levers)	Frozen meat	Frozen meat deboned	Ducks	Human consumption	Yes	1	Comext
207	20751	02075110	kg	ganzen "pluimvee", geplukt, uitgebloed, met darmen, met kop en met poten "zgn. ganzen 82%", niet in stukken gesneden, vers of gekoeld	Fresh meat	Fresh meat on the bone incl. carcasses	Geese	Human consumption	Yes	1	Comext
207	20751	02075190	kg	ganzen "pluimvee", geplukt, schoongemaakt, ontdaan van kop en poten, ook indien met hart en met spiermaag "zgn. ganzen 75%" of in andere staat aangeboden, niet in stukken gesneden, vers of gekoeld	Fresh meat	Fresh meat on the bone incl. carcasses	Geese	Human consumption	Yes	1	Comext
207	20752	02075210	kg	ganzen "pluimvee", geplukt, uitgebloed, met darmen, met kop en met poten "zgn. ganzen 82%", niet in stukken gesneden, bevroren	Frozen meat	Frozen meat on the bone incl. carcasses	Geese	Human consumption	Yes	1	Comext
207	20752	02075290	kg	ganzen "pluimvee", geplukt, schoongemaakt, ontdaan van kop en poten, ook indien met hart en met spiermaag "zgn. ganzen 75%", of in andere staat aangeboden, niet in stukken gesneden, bevroren	Frozen meat	Frozen meat on the bone incl. carcasses	Geese	Human consumption	Yes	1	Comext
207	20753	02075300	kg	vette levers "foies gras" van ganzen "pluimvee", eetbaar, vers of gekoeld	Fresh meat	Fresh meat deboned	Geese	Human consumption	Yes	1	Comext
207	20754	02075410	kg	delen van ganzen "pluimvee", uitgebeend, vers of gekoeld	Fresh meat	Fresh meat on the bone incl. carcasses	Geese	Human consumption	Yes	1	Comext
207	20754	02075421	kg	helften en kwarten van ganzen "pluimvee", vers of gekoeld	Fresh meat	Fresh meat on the bone incl. carcasses	Geese	Human consumption	Yes	1	Comext
207	20754	02075431	kg	Hele vleugels, ook indien ontdaan van de spits van ganzen "pluimvee", vers of gekoeld	Fresh meat	Fresh meat on the bone incl. carcasses	Geese	Human consumption	Yes	1	Comext
207	20754	02075441	kg	ruggen, halzen, ruggen met halzen, staarten en vleugelspitsen van ganzen "pluimvee", vers of gekoeld	Fresh meat	Fresh meat on the bone incl. carcasses	Geese	Human consumption	Yes	1	Comext
207	20754	02075451	kg	borsten en delen daarvan, met been, van ganzen "pluimvee", vers of gekoeld	Fresh meat	Fresh meat on the bone incl. carcasses	Geese	Human consumption	Yes	1	Comext
207	20754	02075461	kg	dijen en delen daarvan, met been, van ganzen "pluimvee", vers of gekoeld	Fresh meat	Fresh meat on the bone incl. carcasses	Geese	Human consumption	Yes	1	Comext
207	20754	02075471	kg	ganzenpaletots "pluimvee", met been, vers of gekoeld	Fresh meat	Fresh meat on the bone incl. carcasses	Geese	Human consumption	Yes	1	Comext
207	20754	02075481	kg	delen van ganzen "pluimvee", met been, vers of gekoeld (m.u.v. helften en kwarten, hele vleugels, ook indien ontdaan van de spits, ruggen, halzen, ruggen met halzen, staarten, vleugelspitsen, borsten en dijen en delen daarvan, en m.u.v. zgn. ganzenpaletots)	Fresh meat	Fresh meat on the bone incl. carcasses	Geese	Human consumption	Yes	1	Comext
207	20754	02075491	kg	levers van ganzen "pluimvee", eetbaar, vers of gekoeld (m.u.v. vette levers "foies gras")	Fresh meat	Fresh meat deboned	Geese	Human consumption	Yes	1	Comext
207	20754	02075499	kg	slachtafvallen van ganzen "pluimvee", eetbaar, vers of gekoeld (m.u.v. levers)	Fresh meat	Fresh meat deboned	Geese	Human consumption	Yes	1	Comext
207	20755	02075510	kg	delen van ganzen "pluimvee", uitgebeend, bevroren	Frozen meat	Frozen meat deboned	Geese	Human consumption	Yes	1	Comext
207	20755	02075521	kg	helften en kwarten van ganzen "pluimvee", bevroren	Frozen meat	Frozen meat on the bone incl. carcasses	Geese	Human consumption	Yes	1	Comext
207	20755	02075531	kg	Hele vleugels, ook indien ontdaan van de spits van ganzen"pluimvee", bevroren	Frozen meat	Frozen meat on the bone incl. carcasses	Geese	Human consumption	Yes	1	Comext
207	20755	02075541	kg	ruggen, halzen, ruggen met halzen, staarten en vleugelspitsen van ganzen "pluimvee", bevroren	Frozen meat	Frozen meat on the bone incl. carcasses	Geese	Human consumption	Yes	1	Comext
207	20755	02075551	kg	borsten en delen daarvan, met been, van ganzen "pluimvee", bevroren	Frozen meat	Frozen meat on the bone incl. carcasses	Geese	Human consumption	Yes	1	Comext
207	20755	02075561	kg	dijen en delen daarvan, met been, van ganzen "pluimvee", bevroren	Frozen meat	Frozen meat on the bone incl. carcasses	Geese	Human consumption	Yes	1	Comext
207	20755	02075571	kg	ganzenpaletots "pluimvee", met been, bevroren	Frozen meat	Frozen meat on the bone incl. carcasses	Geese	Human consumption	Yes	1	Comext
207	20755	02075581	kg	delen van ganzen "pluimvee", met been, bevroren (m.u.v. helften en kwarten, hele vleugels, ook indien ontdaan van de spits, ruggen, halzen, ruggen met halzen, staarten, vleugelspitsen, borsten en dijen en delen daarvan, en m.u.v. zgn. ganzenpaletots)	Frozen meat	Frozen meat on the bone incl. carcasses	Geese	Human consumption	Yes	1	Comext
207	20755	02075593	kg	vette levers "foies gras" van ganzen "pluimvee", eetbaar, bevroren	Frozen meat	Frozen meat deboned	Geese	Human consumption	Yes	1	Comext
207	20755	02075595	kg	levers van ganzen "pluimvee", eetbaar, bevroren (m.u.v. vette levers "foies gras")	Frozen meat	Frozen meat deboned	Geese	Human consumption	Yes	1	Comext
207	20755	02075599	kg	slachtafvallen van ganzen "pluimvee", eetbaar, bevroren (m.u.v. levers)	Frozen meat	Frozen meat deboned	Geese	Human consumption	Yes	1	Comext
207	20760	02076005	kg	parelhoenders "pluimvee", vers, gekoeld of bevroren (niet in stukken gesneden)	Fresh meat	Fresh meat on the bone incl. carcasses	Guinea fowl	Human consumption	Yes	1	Comext
207	20760	02076010	kg	delen van parelhoenders "pluimvee", uitgebeend, vers, gekoeld of bevroren	Fresh meat	Fresh meat deboned	Guinea fowl	Human consumption	Yes	1	Comext
207	20760	02076021	kg	helften en kwarten van parelhoenders "pluimvee" vers, gekoeld of bevroren	Fresh meat	Fresh meat on the bone incl. carcasses	Guinea fowl	Human consumption	Yes	1	Comext
207	20760	02076031	kg	Hele vleugels, ook indien ontdaan van de spits van parelhoenders "pluimvee", vers, gekoeld of bevroren	Fresh meat	Fresh or frozen meat on the bone	Guinea fowl	Human consumption	Yes	1	Comext
207	20760	02076041	kg	ruggen, halzen, ruggen met halzen, staarten en vleugelspitsen van parelhoenders "pluimvee", vers, gekoeld of bevroren	Fresh meat	Fresh or frozen meat on the bone	Guinea fowl	Human consumption	Yes	1	Comext
207	20760	02076051	kg	borsten en delen daarvan, met been van parelhoenders "pluimvee", vers, gekoeld of bevroren	Fresh meat	Fresh or frozen meat on the bone	Guinea fowl	Human consumption	Yes	1	Comext
207	20760	02076061	kg	dijen en delen daarvan, met been, van parelhoenders "pluimvee", vers, gekoeld of bevroren	Fresh meat	Fresh or frozen meat on the bone	Guinea fowl	Human consumption	Yes	1	Comext
207	20760	02076081	kg	delen van parelhoenders "pluimvee", met been, vers, gekoeld of bevroren (m.u.v. helften en kwarten, hele vleugels, ook indien ontdaan van de spits, ruggen, halzen, ruggen met halzen, staarten, vleugelspitsen, borsten en dijen en delen daarvan)	Fresh meat	Fresh or frozen meat on the bone	Guinea fowl	Human consumption	Yes	1	Comext
207	20760	02076091	kg	levers van parelhoenders "pluimvee", eetbaar, vers, gekoeld of bevroren	Fresh meat	Fresh or frozen meat deboned	Guinea fowl	Human consumption	Yes	1	Comext
207	20760	02076099	kg	slachtafvallen van parelhoenders "pluimvee", eetbaar, vers, gekoeld of bevroren (m.u.v. levers)	Fresh meat	Fresh or frozen meat deboned	Guinea fowl	Human consumption	Yes	1	Comext
208	20810	02081010	kg	Vlees en eetbare slachtafvallen van tamme konijnen, vers, gekoeld of bevroren	Fresh meat	Fresh or frozen meat deboned	Other mammals	Human consumption	Yes	1	Comext
208	20810	02081090	kg	vlees en eetbare slachtafvallen van wilde konijnen of van hazen, vers, gekoeld of bevroren	Fresh meat	Fresh or frozen meat deboned	Other mammals	Human consumption	Yes	1	Comext
208	20830	02083000	kg	vlees en eetbare slachtafvallen van primaten, vers, gekoeld of bevroren	Fresh meat	Fresh or frozen meat deboned	Other mammals	Human consumption	Yes	1	Comext
208	20840	02084010	kg	vlees van walvissen, vers, gekoeld of bevroren	Fresh meat	Fresh or frozen meat deboned	Other mammals	Human consumption	Yes	1	Comext
208	20840	02084020	kg	vlees van zeehonden vers, gekoeld of bevroren	Fresh meat	Fresh or frozen meat deboned	Other mammals	Human consumption	Yes	1	Comext
208	20840	02084080	kg	Vlees en eetbare slachtafvallen van dolfijnen of van bruinvissen "zoogdieren van de orde Cetacea", van lamantijnen of van doejongs "zoogdieren van de orde Sirenia", van zeeleeuwen en walrussen (zoogdieren van de suborde Pinnipedia), vers, gekoeld of bevroren (m.u.v. vlees van walvissen en van zeehonden)	Fresh meat	Fresh or frozen meat deboned	Other mammals	Human consumption	Yes	1	Comext
208	20860	02086000	kg	Vlees en eetbare slachtafvallen van kamelen en andere kameelachtigen (Camelidae), vers, gekoeld of bevroren	Fresh meat	Fresh or frozen meat deboned	Camelidae	Human consumption	Yes	1	Comext
208	20890	02089010	kg	vlees en eetbare slachtafvallen van tamme duiven, vers, gekoeld of bevroren	Fresh meat	Fresh or frozen meat deboned	Birds other than poultry	Human consumption	Yes	1	Comext
208	20890	02089030	kg	Vlees en eetbare slachtafvallen van wild, vers, gekoeld of bevroren (m.u.v. die van konijnen, hazen en varkens)	Fresh meat	Fresh or frozen meat deboned	Other mammals	Human consumption	Yes	1	Comext
208	20890	02089060	kg	vlees en eetbare slachtafvallen van rendieren, vers, gekoeld of bevroren	Fresh meat	Fresh or frozen meat deboned	Artiodactyla	Human consumption	Yes	1	Comext
208	20890	02089098	kg	vlees en eetbare slachtafvallen, vers, gekoeld of bevroren (m.u.v. vlees en afvallen van runderen, varkens, schapen, geiten, paarden, ezels, muildieren, muilezels, pluimvee "hanen, kippen, eenden, ganzen, kalkoenen, parelhoenders", konijnen, hazen, primaten, walvissen, dolfijnen en bruinvissen "zoogdieren van de orde Cetacea", lamantijnen en doejongs "zoogdieren van de orde Sirenia", zeehonden, z…	Fresh meat	Fresh or frozen meat deboned	Other mammals	Human consumption	Yes	1	Comext
209	20910	02091011	kg	spek van varkens, niet gesmolten noch anderszins geëxtraheerd, vers, gekoeld, bevroren, gezouten of gepekeld (m.u.v. doorregen spek)	Fresh meat	Fresh or frozen meat deboned or dried and salted meat	Pigs	Human consumption	Yes	1	Comext
209	20910	02091019	kg	spek van varkens, niet gesmolten noch anderszins geëxtraheerd, gedroogd of gerookt (m.u.v. doorregen spek)	Dried and salted meat	Dried and salted meat	Pigs	Human consumption	Yes	1	Comext
209	20910	02091090	kg	varkensvet, ongesmolten noch anderszins geëxtraheerd, vers, gekoeld, bevroren, gezouten, gepekeld, gedroogd of gerookt	Fresh meat	Fresh or frozen meat deboned or dried and salted meat	Pigs	Human consumption	Yes	1	Comext
209	20990	02099000	kg	vet van gevogelte, ongesmolten noch anderszins geëxtraheerd, vers, gekoeld, bevroren, gezouten, gepekeld, gedroogd of gerookt	Fresh meat	Fresh or frozen meat deboned or dried and salted meat	Poultry (undefined)	Human consumption	Yes	1	Comext
210	21011	02101111	kg	hammen en delen daarvan, met been, van varkens "huisdieren", gezouten of gepekeld	Dried and salted meat	Dried and salted meat	Pigs	Human consumption	Yes	1	Comext
210	21011	02101119	kg	schouders en delen daarvan, met been, van varkens "huisdieren", gezouten of gepekeld	Dried and salted meat	Dried and salted meat	Pigs	Human consumption	Yes	1	Comext
210	21011	02101131	kg	hammen en delen daarvan, met been, van varkens "huisdieren", gedroogd of gerookt	Dried and salted meat	Dried and salted meat	Pigs	Human consumption	Yes	1	Comext
210	21011	02101139	kg	schouders en delen daarvan, met been, van varkens "huisdieren", gedroogd of gerookt	Dried and salted meat	Dried and salted meat	Pigs	Human consumption	Yes	1	Comext
210	21011	02101190	kg	hammen en schouders, alsmede delen daarvan, met been, van varkens "in het wild levend", gezouten, gepekeld, gedroogd of gerookt	Dried and salted meat	Dried and salted meat	Pigs	Human consumption	Yes	1	Comext
210	21012	02101211	kg	buiken "buikspek" en delen daarvan, van varkens "huisdieren", gezouten of gepekeld	Dried and salted meat	Dried and salted meat	Pigs	Human consumption	Yes	1	Comext
210	21012	02101219	kg	buiken "buikspek" en delen daarvan, van varkens "huisdieren", gedroogd of gerookt	Dried and salted meat	Dried and salted meat	Pigs	Human consumption	Yes	1	Comext
210	21012	02101290	kg	buiken "buikspek" en delen daarvan, van varkens "in het wild levend", gezouten, gepekeld, gedroogd of gerookt	Dried and salted meat	Dried and salted meat	Pigs	Human consumption	Yes	1	Comext
210	21019	02101910	kg	halve baconvarkens en "spencers", van varkens "huisdieren", gezouten of gepekeld	Dried and salted meat	Dried and salted meat	Pigs	Human consumption	Yes	1	Comext
210	21019	02101920	kg	3/4-sides en "middles", van varkens "huisdieren", gezouten of gepekeld	Dried and salted meat	Dried and salted meat	Pigs	Human consumption	Yes	1	Comext
210	21019	02101930	kg	voorstukken en delen daarvan, van varkens "huisdieren", gezouten of gepekeld	Dried and salted meat	Dried and salted meat	Pigs	Human consumption	Yes	1	Comext
210	21019	02101940	kg	karbonadestrengen en delen daarvan, van varkens "huisdieren", gezouten of gepekeld	Dried and salted meat	Dried and salted meat	Pigs	Human consumption	Yes	1	Comext
210	21019	02101950	kg	Vlees van varkens [huisdieren], gezouten of gepekeld (m.u.v. hammen en schouders, alsmede delen daarvan, buiken [buikspek] en delen daarvan, halve baconvarkens en "spencers", "3/4-sides" en "middles", en m.u.v. voorstukken en karbonadestrengen en delen daarvan)	Dried and salted meat	Dried and salted meat	Pigs	Human consumption	Yes	1	Comext
210	21019	02101960	kg	voorstukken en delen daarvan, van varkens "huisdieren", gedroogd of gerookt	Dried and salted meat	Dried and salted meat	Pigs	Human consumption	Yes	1	Comext
210	21019	02101970	kg	karbonadestrengen en delen daarvan, van varkens "huisdieren", gedroogd of gerookt	Dried and salted meat	Dried and salted meat	Pigs	Human consumption	Yes	1	Comext
210	21019	02101981	kg	vlees van varkens "huisdieren", uitgebeend, gedroogd of gerookt (m.u.v. buiken "buikspek" en delen daarvan)	Dried and salted meat	Dried and salted meat	Pigs	Human consumption	Yes	1	Comext
210	21019	02101989	kg	vlees van varkens "huisdieren", met been, gedroogd of gerookt (m.u.v. hammen en schouders, alsmede delen daarvan, buiken "buikspek" en delen daarvan, en m.u.v. voorstukken en karbonadestrengen en delen daarvan)	Dried and salted meat	Dried and salted meat	Pigs	Human consumption	Yes	1	Comext
210	21019	02101990	kg	vlees van varkens "in het wild levend", gezouten, gepekeld, gedroogd of gerookt (m.u.v. hammen en schouders, alsmede delen daarvan, met been, en buiken "buikspek" en delen daarvan)	Dried and salted meat	Dried and salted meat	Pigs	Human consumption	Yes	1	Comext
210	21020	02102010	kg	vlees van runderen, met been, gezouten, gepekeld, gedroogd of gerookt	Dried and salted meat	Dried and salted meat	Bovines	Human consumption	Yes	1	Comext
210	21020	02102090	kg	vlees van runderen, uitgebeend, gezouten, gepekeld, gedroogd of gerookt	Dried and salted meat	Dried and salted meat	Bovines	Human consumption	Yes	1	Comext
210	21091	02109100	kg	vlees en eetbare slachtafvallen, gezouten, gepekeld, gedroogd of gerookt, alsmede meel en poeder van vlees of van slachtafvallen, geschikt voor menselijke consumptie, van primaten	Dried and salted meat	Dried and salted meat	Other mammals	Human consumption	Yes	1	Comext
210	21092	02109210	kg	vlees en eetbare slachtafvallen, gezouten, gepekeld, gedroogd of gerookt, alsmede meel en poeder van vlees of van slachtafvallen, geschikt voor menselijke consumptie, van walvissen, van dolfijnen of van bruinvissen "zoogdieren van de orde Cetacea", van lamantijnen of van doejongs "zoogdieren van de orde Sirenia"	Dried and salted meat	Dried and salted meat	Other mammals	Human consumption	Yes	1	Comext
210	21092	02109291	kg	Vlees, gezouten, gepekeld, gedroogd of gerookt, van zeehonden, van zeeleeuwen of van walrussen "zoogdieren van de suborde Pinnipedia".	Dried and salted meat	Dried and salted meat	Other mammals	Human consumption	Yes	1	Comext
210	21092	02109292	kg	eetbare slachtafvallen, gezouten, gepekeld, gedroogd of gerookt, van zeehonden, van zeeleeuwen of van walrussen "zoogdieren van de suborde Pinnipedia".	Dried and salted meat	Dried and salted meat	Other mammals	Human consumption	Yes	1	Comext
210	21092	02109299	kg	Meel en poeder, van vlees of van slachtafvallen, geschikt voor menselijke consumptie, van zeehonden, van zeeleeuwen of van walrussen "zoogdieren van de suborde Pinnipedia".	Dried and salted meat	Dried and salted meat	Other mammals	Human consumption	Yes	1	Comext
210	21099	02109910	kg	vlees van paarden, gezouten, gepekeld of gedroogd	Dried and salted meat	Dried and salted meat	Equines	Human consumption	Yes	1	Comext
210	21099	02109921	kg	vlees van schapen en van geiten, met been, gezouten, gepekeld, gedroogd of gerookt	Dried and salted meat	Dried and salted meat	Sheep/goats	Human consumption	Yes	1	Comext
210	21099	02109929	kg	vlees van schapen en van geiten, uitgebeend, gezouten, gepekeld, gedroogd of gerookt	Dried and salted meat	Dried and salted meat	Sheep/goats	Human consumption	Yes	1	Comext
210	21099	02109931	kg	vlees van rendieren, gezouten, gepekeld, gedroogd of gerookt	Dried and salted meat	Dried and salted meat	Artiodactyla	Human consumption	Yes	1	Comext
210	21099	02109939	kg	Vlees, gezouten, gepekeld, gedroogd of gerookt (m.u.v. vlees van varkens, vlees van runderen, van rendieren, van schapen en van geiten, van primaten, van walvissen, van dolfijnen of van bruinvissen (zoogdieren van de orde Cetacea), van lamantijnen of van doejongs (zoogdieren van de orde Sirenia), van zeehonden, van zeeleeuwen of van walrussen (zoogdieren van de suborde Pinnipedia), van reptielen …	Dried and salted meat	Dried and salted meat	Other mammals	Human consumption	Yes	1	Comext
210	21099	02109941	kg	levers van varkens "huisdieren", eetbaar, gezouten, gepekeld, gedroogd of gerookt	Dried and salted meat	Dried and salted meat	Pigs	Human consumption	Yes	1	Comext
210	21099	02109949	kg	slachtafvallen van varkens "huisdieren", eetbaar, gezouten, gepekeld, gedroogd of gerookt (m.u.v. levers)	Dried and salted meat	Dried and salted meat	Pigs	Human consumption	Yes	1	Comext
210	21099	02109951	kg	longhaasjes en omlopen van runderen, eetbaar, gezouten, gepekeld, gedroogd of gerookt	Dried and salted meat	Dried and salted meat	Bovines	Human consumption	Yes	1	Comext
210	21099	02109959	kg	slachtafvallen van runderen, eetbaar, gezouten, gepekeld, gedroogd of gerookt (m.u.v. longhaasjes en omlopen)	Dried and salted meat	Dried and salted meat	Bovines	Human consumption	Yes	1	Comext
210	21099	02109971	kg	vette levers "foies gras" van ganzen en van eenden, eetbaar, gezouten of gepekeld	Dried and salted meat	Dried and salted meat	Ducks	Human consumption	Yes	1	Comext
210	21099	02109979	kg	levers van pluimvee, eetbaar, gezouten, gepekeld, gedroogd of gerookt (m.u.v. vette levers "foies gras" van ganzen en van eenden)	Dried and salted meat	Dried and salted meat	Chicken	Human consumption	Yes	1	Comext
210	21099	02109985	kg	eetbare slachtafvallen, gezouten, gepekeld, gedroogd of gerookt (m.u.v. afvallen van varkens "huisdieren", runderen, primaten, walvissen, dolfijnen en bruinvissen "zoogdieren van de orde Cetacea", lamantijnen en doejongs "zoogdieren van de orde Sirenia", van zeehonden, zeeleeuwen of van walrussen "zoogdieren van de suborde Pinnipedia", reptielen en m.u.v. levers van pluimvee)	Dried and salted meat	Dried and salted meat	Other mammals	Human consumption	Yes	1	Comext
210	21099	02109990	kg	Meel en poeder van vlees of van slachtafvallen, geschikt voor menselijke consumptie (m.u.v. die van primaten, van walvissen, van dolfijnen of van bruinvissen (zoogdieren van de orde Cetacea); van lamantijnen of van doejongs (zoogdieren van de orde Sirenia); van zeehonden, van zeeleeuwen of van walrussen (zoogdieren van de suborde Pinnipedia en reptielen)	Dried and salted meat	Dried and salted meat	Other mammals	Human consumption	Yes	1	Comext
401	40110	04011010	kg	melk en room (niet ingedikt, zonder toegevoegde suiker of andere zoetstoffen), met een vetgehalte van <= 1 gewichtspercent, in verpakkingen met een netto-inhoud per onmiddellijke verpakking van <= 2 l	Milk/dairy products	Milk/dairy products	Bovines/sheep/goats	Human consumption	No	1	Comext
401	40110	04011090	kg	melk en room (niet ingedikt, zonder toegevoegde suiker of andere zoetstoffen), met een vetgehalte van <= 1 gewichtspercent (m.u.v. die in verpakkingen met een netto-inhoud per onmiddellijke verpakking van <= 2 l)	Milk/dairy products	Milk/dairy products	Bovines/sheep/goats	Human consumption	No	1	Comext
401	40120	04012011	kg	melk en room (niet ingedikt, zonder toegevoegde suiker of andere zoetstoffen), met een vetgehalte van <= 3 gewichtspercenten, in verpakkingen met een netto-inhoud per onmiddellijke verpakking van <= 2 l	Milk/dairy products	Milk/dairy products	Bovines/sheep/goats	Human consumption	No	1	Comext
401	40120	04012019	kg	melk en room (niet ingedikt, zonder toegevoegde suiker of andere zoetstoffen), met een vetgehalte van <= 3 gewichtspercenten (m.u.v. die in verpakkingen met een netto-inhoud per onmiddellijke verpakking van <= 2 l)	Milk/dairy products	Milk/dairy products	Bovines/sheep/goats	Human consumption	No	1	Comext
401	40120	04012091	kg	melk en room (niet ingedikt, zonder toegevoegde suiker of andere zoetstoffen), met een vetgehalte van > 3 <= 6 gewichtspercenten, in verpakkingen met een netto-inhoud per onmiddellijke verpakking van <= 2 l	Milk/dairy products	Milk/dairy products	Bovines/sheep/goats	Human consumption	No	1	Comext
401	40120	04012099	kg	melk en room (niet ingedikt, zonder toegevoegde suiker of andere zoetstoffen), met een vetgehalte van > 3 <= 6 gewichtspercenten, in verpakkingen met een netto-inhoud per onmiddellijke verpakking van > 2 l	Milk/dairy products	Milk/dairy products	Bovines/sheep/goats	Human consumption	No	1	Comext
401	40140	04014010	kg	melk en room (niet ingedikt, zonder toegevoegde suiker of andere zoetstoffen), met een vetgehalte van <= 10, doch > 6 gewichtspercenten, in verpakkingen met een netto-inhoud per onmiddellijke verpakking van <= 2 l	Milk/dairy products	Milk/dairy products	Bovines/sheep/goats	Human consumption	No	1	Comext
401	40140	04014090	kg	melk en room (niet ingedikt, zonder toegevoegde suiker of andere zoetstoffen), met een vetgehalte van <= 10, doch > 6 gewichtspercenten (m.u.v. die in verpakkingen met een netto-inhoud per onmiddellijke verpakking van <= 2 l)	Milk/dairy products	Milk/dairy products	Bovines/sheep/goats	Human consumption	No	1	Comext
401	40150	04015011	kg	melk en room (niet ingedikt, zonder toegevoegde suiker of andere zoetstoffen), met een vetgehalte van <= 21, doch > 10 gewichtspercenten, in verpakkingen met een netto-inhoud per onmiddellijke verpakking van <= 2 l	Milk/dairy products	Milk/dairy products	Bovines/sheep/goats	Human consumption	No	1	Comext
401	40150	04015019	kg	melk en room (niet ingedikt, zonder toegevoegde suiker of andere zoetstoffen), met een vetgehalte van <= 21, doch > 10 gewichtspercenten (m.u.v. die in verpakkingen met een netto-inhoud per onmiddellijke verpakking van <= 2 l)	Milk/dairy products	Milk/dairy products	Bovines/sheep/goats	Human consumption	No	1	Comext
401	40150	04015031	kg	melk en room (niet ingedikt, zonder toegevoegde suiker of andere zoetstoffen), met een vetgehalte van > 21 doch <= 45 gewichtspercenten, in verpakkingen met een netto-inhoud per onmiddellijke verpakking van <= 2 l	Milk/dairy products	Milk/dairy products	Bovines/sheep/goats	Human consumption	No	1	Comext
401	40150	04015039	kg	melk en room (niet ingedikt, zonder toegevoegde suiker of andere zoetstoffen), met een vetgehalte van > 21 doch <= 45 gewichtspercenten (m.u.v. die in verpakkingen met een netto-inhoud per onmiddellijke verpakking van <= 2 l)	Milk/dairy products	Milk/dairy products	Bovines/sheep/goats	Human consumption	No	1	Comext
401	40150	04015091	kg	melk en room (niet ingedikt, zonder toegevoegde suiker of andere zoetstoffen), met een vetgehalte van > 45 gewichtspercenten, in verpakkingen met een netto-inhoud per onmiddellijke verpakking van <= 2 l	Milk/dairy products	Milk/dairy products	Bovines/sheep/goats	Human consumption	No	1	Comext
401	40150	04015099	kg	melk en room (niet ingedikt, zonder toegevoegde suiker of andere zoetstoffen), met een vetgehalte van > 45 gewichtspercenten (m.u.v. die in verpakkingen met een netto-inhoud per onmiddellijke verpakking van <= 2 l)	Milk/dairy products	Milk/dairy products	Bovines/sheep/goats	Human consumption	No	1	Comext
402	40210	04021011	kg	melk en room, in poeder, in korrels of in andere vaste vorm, met een vetgehalte van <= 1,5 gewichtspercent (zonder toegevoegde suiker of andere zoetstoffen), in verpakkingen met een netto-inhoud per onmiddellijke verpakking van <= 2,5 kg	Milk/dairy products	Milk/dairy products	Bovines/sheep/goats	Human consumption	No	1	Comext
402	40210	04021019	kg	melk en room, in poeder, in korrels of in andere vaste vorm, met een vetgehalte van <= 1,5 gewichtspercent (zonder toegevoegde suiker of andere zoetstoffen), in verpakkingen met een netto-inhoud per onmiddellijke verpakking van > 2,5 kg	Milk/dairy products	Milk/dairy products	Bovines/sheep/goats	Human consumption	No	1	Comext
402	40210	04021091	kg	melk en room, in poeder, in korrels of in andere vaste vorm, met een vetgehalte van <= 1,5 gewichtspercent, met toegevoegde suiker of andere zoetstoffen, in verpakkingen met een netto-inhoud per onmiddellijke verpakking van <= 2,5 kg	Milk/dairy products	Milk/dairy products	Bovines/sheep/goats	Human consumption	No	1	Comext
402	40210	04021099	kg	melk en room, in poeder, in korrels of in andere vaste vorm, met een vetgehalte van <= 1,5 gewichtspercent, met toegevoegde suiker of andere zoetstoffen, in verpakkingen met een netto-inhoud per onmiddellijke verpakking van > 2,5 kg	Milk/dairy products	Milk/dairy products	Bovines/sheep/goats	Human consumption	No	1	Comext
402	40221	04022111	kg	melk en room, in poeder, in korrels of in andere vaste vorm, met een vetgehalte van > 1,5 gewichtspercent doch <= 27 gewichtspercenten (zonder toegevoegde suiker of andere zoetstoffen), in verpakkingen met een netto-inhoud per onmiddellijke verpakking van <= 2,5 kg	Milk/dairy products	Milk/dairy products	Bovines/sheep/goats	Human consumption	No	1	Comext
402	40221	04022118	kg	melk en room, in poeder, in korrels of in andere vaste vorm, met een vetgehalte van > 1,5 doch <= 27 gewichtspercenten (zonder toegevoegde suiker of andere zoetstoffen), in verpakkingen met een netto-inhoud per onmiddellijke verpakking van > 2,5 kg	Milk/dairy products	Milk/dairy products	Bovines/sheep/goats	Human consumption	No	1	Comext
402	40221	04022191	kg	melk en room, in poeder, in korrels of in andere vaste vorm, met een vetgehalte van > 27 gewichtspercenten (zonder toegevoegde suiker of andere zoetstoffen), in verpakkingen met een netto-inhoud per onmiddellijke verpakking van <= 2,5 kg	Milk/dairy products	Milk/dairy products	Bovines/sheep/goats	Human consumption	No	1	Comext
402	40221	04022199	kg	melk en room, in poeder, in korrels of in andere vaste vorm, met een vetgehalte van > 27 gewichtspercenten (zonder toegevoegde suiker of andere zoetstoffen), in verpakkingen met een netto-inhoud per onmiddellijke verpakking van > 2,5 kg	Milk/dairy products	Milk/dairy products	Bovines/sheep/goats	Human consumption	No	1	Comext
402	40229	04022911	kg	melk in poeder, in korrels of in andere vaste vorm, met toegevoegde suiker of andere zoetstoffen, voor zuigelingen, luchtdicht verpakt in verpakkingen met een netto-inhoud per onmiddellijke verpakking van <= 500 g, met een vetgehalte van > 10 <= 27 gewichtspercenten	Milk/dairy products	Milk/dairy products	Bovines/sheep/goats	Human consumption	No	1	Comext
402	40229	04022915	kg	melk en room, in poeder, in korrels of in andere vaste vorm, met een vetgehalte van <= 27 gewichtspercenten, doch > 1,5 gewichtspercent, met toegevoegde suiker of andere zoetstoffen, in verpakkingen met een netto-inhoud per onmiddellijke verpakking van <= 2,5 kg (m.u.v. melk voor zuigelingen, luchtdicht verpakt in verpakkingen met een netto-inhoud per onmiddellijke verpakking van <= 500 g)	Milk/dairy products	Milk/dairy products	Bovines/sheep/goats	Human consumption	No	1	Comext
402	40229	04022919	kg	melk en room, in poeder, in korrels of in andere vaste vorm, met een vetgehalte van <= 27 gewichtspercenten, doch > 1,5 gewichtspercent, met toegevoegde suiker of andere zoetstoffen, in verpakkingen met een netto-inhoud per onmiddellijke verpakking van > 2,5 kg	Milk/dairy products	Milk/dairy products	Bovines/sheep/goats	Human consumption	No	1	Comext
402	40229	04022991	kg	melk en room, in poeder, in korrels of in andere vaste vorm, met een vetgehalte van > 27 gewichtspercenten, met toegevoegde suiker of andere zoetstoffen, in verpakkingen met een netto-inhoud per onmiddellijke verpakking van <= 2,5 kg	Milk/dairy products	Milk/dairy products	Bovines/sheep/goats	Human consumption	No	1	Comext
402	40229	04022999	kg	melk en room, in poeder, in korrels of in andere vaste vorm, met een vetgehalte van > 27 gewichtspercenten, met toegevoegde suiker of andere zoetstoffen, in verpakkingen met een netto-inhoud per onmiddellijke verpakking van > 2,5 kg	Milk/dairy products	Milk/dairy products	Bovines/sheep/goats	Human consumption	No	1	Comext
402	40291	04029110	kg	Melk en room, ingedikt (zonder toegevoegde suiker of andere zoetstoffen), met een vetgehalte van <= 8 gewichtspercenten (m.u.v. melk en room in poeder, in korrels of in andere vaste vorm)	Milk/dairy products	Milk/dairy products	Bovines/sheep/goats	Human consumption	No	1	Comext
402	40291	04029130	kg	Melk en room, ingedikt (zonder toegevoegde suiker of andere zoetstoffen), met een vetgehalte van > 8 doch <= 10 gewichtspercenten (m.u.v. melk en room in poeder, in korrels of in andere vaste vorm)	Milk/dairy products	Milk/dairy products	Bovines/sheep/goats	Human consumption	No	1	Comext
402	40291	04029151	kg	melk en room, ingedikt (zonder toegevoegde suiker of andere zoetstoffen), met een vetgehalte van > 10 <= 45 gewichtspercenten, in verpakkingen met een netto-inhoud per onmiddellijke verpakking van <= 2,5 kg (m.u.v. melk en room in poeder, in korrels of in andere vaste vorm)	Milk/dairy products	Milk/dairy products	Bovines/sheep/goats	Human consumption	No	1	Comext
402	40291	04029159	kg	melk en room, ingedikt (zonder toegevoegde suiker of andere zoetstoffen), met een vetgehalte van > 10 <= 45 gewichtspercenten, in verpakkingen met een netto-inhoud per onmiddellijke verpakking van > 2,5 kg (m.u.v. melk en room in poeder, in korrels of in andere vaste vorm)	Milk/dairy products	Milk/dairy products	Bovines/sheep/goats	Human consumption	No	1	Comext
402	40291	04029191	kg	melk en room, ingedikt (zonder toegevoegde suiker of andere zoetstoffen), met een vetgehalte van > 45 gewichtspercenten, in verpakkingen met een netto-inhoud per onmiddellijke verpakking van <= 2,5 kg (m.u.v. melk en room in poeder, in korrels of in andere vaste vorm)	Milk/dairy products	Milk/dairy products	Bovines/sheep/goats	Human consumption	No	1	Comext
402	40291	04029199	kg	melk en room, ingedikt (zonder toegevoegde suiker of andere zoetstoffen), met een vetgehalte van > 45 gewichtspercenten, in verpakkingen met een netto-inhoud per onmiddellijke verpakking van > 2,5 kg (m.u.v. melk en room in poeder, in korrels of in andere vaste vorm)	Milk/dairy products	Milk/dairy products	Bovines/sheep/goats	Human consumption	No	1	Comext
402	40299	04029910	kg	Melk en room, ingedikt, met toegevoegde suiker of andere zoetstoffen, met een vetgehalte van <= 9,5 gewichtspercenten (m.u.v. melk en room in poeder, in korrels of in andere vaste vorm)	Milk/dairy products	Milk/dairy products	Bovines/sheep/goats	Human consumption	No	1	Comext
402	40299	04029931	kg	melk en room, ingedikt, met toegevoegde suiker of andere zoetstoffen, met een vetgehalte van > 9,5 <= 45 gewichtspercenten, in verpakkingen met een netto-inhoud per onmiddellijke verpakking van <= 2,5 kg (m.u.v. melk en room in poeder, in korrels of in andere vaste vorm)	Milk/dairy products	Milk/dairy products	Bovines/sheep/goats	Human consumption	No	1	Comext
402	40299	04029939	kg	melk en room, ingedikt, met toegevoegde suiker of andere zoetstoffen, met een vetgehalte van > 9,5 <= 45 gewichtspercenten, in verpakkingen met een netto-inhoud per onmiddellijke verpakking van > 2,5 kg (m.u.v. melk en room in poeder, in korrels of in andere vaste vorm)	Milk/dairy products	Milk/dairy products	Bovines/sheep/goats	Human consumption	No	1	Comext
402	40299	04029991	kg	melk en room, ingedikt, met toegevoegde suiker of andere zoetstoffen, met een vetgehalte van > 45 gewichtspercenten, in verpakkingen met een netto-inhoud per onmiddellijke verpakking van <= 2,5 kg (m.u.v. melk en room in poeder, in korrels of in andere vaste vorm)	Milk/dairy products	Milk/dairy products	Bovines/sheep/goats	Human consumption	No	1	Comext
402	40299	04029999	kg	melk en room, ingedikt, met toegevoegde suiker of andere zoetstoffen, met een vetgehalte van > 45 gewichtspercenten, in verpakkingen met een netto-inhoud per onmiddellijke verpakking van > 2,5 kg (m.u.v. melk en room in poeder, in korrels of in andere vaste vorm)	Milk/dairy products	Milk/dairy products	Bovines/sheep/goats	Human consumption	No	1	Comext
403	40310	04031011	kg	yoghurt, ongearomatiseerd, zonder toegevoegde vruchten of cacao en zonder toegevoegde suiker of andere zoetstoffen, met een vetgehalte van <= 3 gewichtspercenten	Milk/dairy products	Milk/dairy products	Bovines/sheep/goats	Human consumption	No	1	Comext
403	40310	04031013	kg	yoghurt, ongearomatiseerd, zonder toegevoegde vruchten of cacao en zonder toegevoegde suiker of andere zoetstoffen, met een vetgehalte van > 3 doch <= 6 gewichtspercenten	Milk/dairy products	Milk/dairy products	Bovines/sheep/goats	Human consumption	No	1	Comext
403	40310	04031019	kg	yoghurt, ongearomatiseerd, zonder toegevoegde vruchten of cacao en zonder toegevoegde suiker of andere zoetstoffen, met een vetgehalte van > 6 gewichtspercenten	Milk/dairy products	Milk/dairy products	Bovines/sheep/goats	Human consumption	No	1	Comext
403	40310	04031031	kg	yoghurt, ongearomatiseerd en zonder toegevoegde vruchten of cacao, maar met toegevoegde suiker of andere zoetstoffen, met een vetgehalte van <= 3 gewichtspercenten	Milk/dairy products	Milk/dairy products	Bovines/sheep/goats	Human consumption	No	1	Comext
403	40310	04031033	kg	yoghurt, ongearomatiseerd en zonder toegevoegde vruchten of cacao, maar met toegevoegde suiker of andere zoetstoffen, met een vetgehalte van > 3 doch <= 6 gewichtspercenten	Milk/dairy products	Milk/dairy products	Bovines/sheep/goats	Human consumption	No	1	Comext
403	40310	04031039	kg	yoghurt, ongearomatiseerd en zonder toegevoegde vruchten of cacao, maar met toegevoegde suiker of andere zoetstoffen, met een vetgehalte van > 6 gewichtspercenten	Milk/dairy products	Milk/dairy products	Bovines/sheep/goats	Human consumption	No	1	Comext
403	40310	04031051	kg	yoghurt, ook indien ingedikt, gearomatiseerd of met toegevoegde vruchten of cacao, ook indien met toegevoegde suiker of andere zoetstoffen, in poeder, in korrels of in andere vaste vorm, met een gehalte aan van melk afkomstige vetstoffen van >= 1,5 gewichtspercent	Milk/dairy products	Milk/dairy products	Bovines/sheep/goats	Human consumption	No	1	Comext
403	40310	04031053	kg	yoghurt, ook indien ingedikt, gearomatiseerd of met toegevoegde vruchten of cacao, ook indien met toegevoegde suiker of andere zoetstoffen, in poeder, in korrels of in andere vaste vorm, met een gehalte aan van melk afkomstige vetstoffen van > 1,5 <= 27 gewichtspercenten	Milk/dairy products	Milk/dairy products	Bovines/sheep/goats	Human consumption	No	1	Comext
403	40310	04031059	kg	yoghurt, ook indien ingedikt, gearomatiseerd of met toegevoegde vruchten of cacao, ook indien met toegevoegde suiker of andere zoetstoffen, in poeder, in korrels of in andere vaste vorm, met een gehalte aan van melk afkomstige vetstoffen van > 27 gewichtspercenten	Milk/dairy products	Milk/dairy products	Bovines/sheep/goats	Human consumption	No	1	Comext
403	40310	04031091	kg	yoghurt, ook indien ingedikt, gearomatiseerd of met toegevoegde vruchten of cacao, ook indien met toegevoegde suiker of andere zoetstoffen, met een gehalte aan van melk afkomstige vetstoffen van <= 3 gewichtspercenten (m.u.v. yoghurt in poeder, in korrels of in andere vaste vorm)	Milk/dairy products	Milk/dairy products	Bovines/sheep/goats	Human consumption	No	1	Comext
403	40310	04031093	kg	yoghurt, ook indien ingedikt, gearomatiseerd of met toegevoegde vruchten of cacao, ook indien met toegevoegde suiker of andere zoetstoffen, met een gehalte aan van melk afkomstige vetstoffen van > 3 <= 6 gewichtspercenten (m.u.v. yoghurt in poeder, in korrels of in andere vaste vorm)	Milk/dairy products	Milk/dairy products	Bovines/sheep/goats	Human consumption	No	1	Comext
403	40310	04031099	kg	yoghurt, ook indien ingedikt, gearomatiseerd of met toegevoegde vruchten of cacao, ook indien met toegevoegde suiker of andere zoetstoffen, met een gehalte aan van melk afkomstige vetstoffen van > 6 gewichtspercenten (m.u.v. yoghurt in poeder, in korrels of in andere vaste vorm)	Milk/dairy products	Milk/dairy products	Bovines/sheep/goats	Human consumption	No	1	Comext
403	40390	04039011	kg	karnemelk, gestremde melk en room, kefir en andere gegiste of aangezuurde melk en room (ongearomatiseerd, zonder toegevoegde vruchten of cacao), in poeder, in korrels of in andere vaste vorm (zonder toegevoegde suiker of andere zoetstoffen), met een vetgehalte van <= 1,5 gewichtspercent (m.u.v. yoghurt)	Milk/dairy products	Milk/dairy products	Bovines/sheep/goats	Human consumption	No	1	Comext
403	40390	04039013	kg	karnemelk, gestremde melk en room, kefir en andere gegiste of aangezuurde melk en room (ongearomatiseerd, zonder toegevoegde vruchten of cacao), in poeder, in korrels of in andere vaste vorm (zonder toegevoegde suiker of andere zoetstoffen), met een vetgehalte van > 1,5 <= 27 gewichtspercenten (m.u.v. yoghurt)	Milk/dairy products	Milk/dairy products	Bovines/sheep/goats	Human consumption	No	1	Comext
403	40390	04039019	kg	karnemelk, gestremde melk en room, kefir en andere gegiste of aangezuurde melk en room (ongearomatiseerd, zonder toegevoegde vruchten of cacao), in poeder, in korrels of in andere vaste vorm (zonder toegevoegde suiker of andere zoetstoffen), met een vetgehalte van > 27 gewichtspercenten (m.u.v. yoghurt)	Milk/dairy products	Milk/dairy products	Bovines/sheep/goats	Human consumption	No	1	Comext
403	40390	04039031	kg	karnemelk, gestremde melk en room, kefir en andere gegiste of aangezuurde melk en room (ongearomatiseerd, zonder toegevoegde vruchten of cacao), in poeder, in korrels of in andere vaste vorm, met toegevoegde suiker of andere zoetstoffen, met een vetgehalte van <= 1,5 gewichtspercent (m.u.v. yoghurt)	Milk/dairy products	Milk/dairy products	Bovines/sheep/goats	Human consumption	No	1	Comext
403	40390	04039033	kg	karnemelk, gestremde melk en room, kefir en andere gegiste of aangezuurde melk en room (ongearomatiseerd, zonder toegevoegde vruchten of cacao), in poeder, in korrels of in andere vaste vorm, met toegevoegde suiker of andere zoetstoffen, met een vetgehalte van > 1,5 <= 27 gewichtspercenten (m.u.v. yoghurt)	Milk/dairy products	Milk/dairy products	Bovines/sheep/goats	Human consumption	No	1	Comext
403	40390	04039039	kg	karnemelk, gestremde melk en room, kefir en andere gegiste of aangezuurde melk en room (ongearomatiseerd, zonder toegevoegde vruchten of cacao), in poeder, in korrels of in andere vaste vorm, met toegevoegde suiker of andere zoetstoffen, met een vetgehalte van > 27 gewichtspercenten (m.u.v. yoghurt)	Milk/dairy products	Milk/dairy products	Bovines/sheep/goats	Human consumption	No	1	Comext
403	40390	04039051	kg	karnemelk, gestremde melk en room, kefir en andere gegiste of aangezuurde melk en room, ook indien ingedikt (ongearomatiseerd, zonder toegevoegde vruchten of cacao, zonder toegevoegde suiker of andere zoetstoffen), met een vetgehalte van <= 3 gewichtspercenten (m.u.v. in poeder, in korrels of in andere vaste vorm, m.u.v. yoghurt)	Milk/dairy products	Milk/dairy products	Bovines/sheep/goats	Human consumption	No	1	Comext
403	40390	04039053	kg	karnemelk, gestremde melk en room, kefir en andere gegiste of aangezuurde melk en room, ook indien ingedikt (ongearomatiseerd, zonder toegevoegde vruchten of cacao, zonder toegevoegde suiker of andere zoetstoffen), met een vetgehalte van > 3 <= 6 gewichtspercenten (m.u.v. in poeder, in korrels of in andere vaste vorm, m.u.v. yoghurt)	Milk/dairy products	Milk/dairy products	Bovines/sheep/goats	Human consumption	No	1	Comext
403	40390	04039059	kg	karnemelk, gestremde melk en room, kefir en andere gegiste of aangezuurde melk en room, ook indien ingedikt (ongearomatiseerd, zonder toegevoegde vruchten of cacao, zonder toegevoegde suiker of andere zoetstoffen), met een vetgehalte van > 6 gewichtspercenten (m.u.v. in poeder, in korrels of in andere vaste vorm, m.u.v. yoghurt)	Milk/dairy products	Milk/dairy products	Bovines/sheep/goats	Human consumption	No	1	Comext
403	40390	04039061	kg	karnemelk, gestremde melk en room, kefir en andere gegiste of aangezuurde melk en room, ook indien ingedikt (ongearomatiseerd, zonder toegevoegde vruchten of cacao), met toegevoegde suiker of andere zoetstoffen, met een vetgehalte van <= 3 gewichtspercenten (m.u.v. in poeder, in korrels of in andere vaste vorm, m.u.v. yoghurt)	Milk/dairy products	Milk/dairy products	Bovines/sheep/goats	Human consumption	No	1	Comext
403	40390	04039063	kg	karnemelk, gestremde melk en room, kefir en andere gegiste of aangezuurde melk en room, ook indien ingedikt (ongearomatiseerd, zonder toegevoegde vruchten of cacao), met toegevoegde suiker of andere zoetstoffen, met een vetgehalte van > 3 >= 6 gewichtspercenten (m.u.v. in poeder, in korrels of in andere vaste vorm, m.u.v. yoghurt)	Milk/dairy products	Milk/dairy products	Bovines/sheep/goats	Human consumption	No	1	Comext
403	40390	04039069	kg	karnemelk, gestremde melk en room, kefir en andere gegiste of aangezuurde melk en room, ook indien ingedikt (ongearomatiseerd, zonder toegevoegde vruchten of cacao), met toegevoegde suiker of andere zoetstoffen, met een vetgehalte van > 6 gewichtspercenten (m.u.v. in poeder, in korrels of in andere vaste vorm, m.u.v. yoghurt)	Milk/dairy products	Milk/dairy products	Bovines/sheep/goats	Human consumption	No	1	Comext
403	40390	04039071	kg	karnemelk, gestremde melk en room, kefir en andere gegiste of aangezuurde melk en room, gearomatiseerd of met toegevoegde vruchten of cacao, ook indien met toegevoegde suiker of andere zoetstoffen, in poeder, in korrels of in andere vaste vorm, met een vetgehalte van <= 1,5 gewichtspercent (m.u.v. yoghurt)	Milk/dairy products	Milk/dairy products	Bovines/sheep/goats	Human consumption	No	1	Comext
403	40390	04039073	kg	karnemelk, gestremde melk en room, kefir en andere gegiste of aangezuurde melk en room, gearomatiseerd of met toegevoegde vruchten of cacao, ook indien met toegevoegde suiker of andere zoetstoffen, in poeder, in korrels of in andere vaste vorm, met een vetgehalte van > 1,5 <= 27 gewichtspercenten (m.u.v. yoghurt)	Milk/dairy products	Milk/dairy products	Bovines/sheep/goats	Human consumption	No	1	Comext
403	40390	04039079	kg	karnemelk, gestremde melk en room, kefir en andere gegiste of aangezuurde melk en room, gearomatiseerd of met toegevoegde vruchten of cacao, ook indien met toegevoegde suiker of andere zoetstoffen, in poeder, in korrels of in andere vaste vorm, met een vetgehalte van > 27 gewichtspercenten (m.u.v. yoghurt)	Milk/dairy products	Milk/dairy products	Bovines/sheep/goats	Human consumption	No	1	Comext
403	40390	04039091	kg	karnemelk, gestremde melk en room, kefir en andere gegiste of aangezuurde melk en room, ook indien ingedikt, gearomatiseerd of met toegevoegde vruchten of cacao, ook indien met toegevoegde suiker of andere zoetstoffen, met een vetgehalte van <= 3 gewichtspercenten (m.u.v. in poeder, in korrels of in andere vaste vorm, m.u.v. yoghurt)	Milk/dairy products	Milk/dairy products	Bovines/sheep/goats	Human consumption	No	1	Comext
403	40390	04039093	kg	karnemelk, gestremde melk en room, kefir en andere gegiste of aangezuurde melk en room, ook indien ingedikt, gearomatiseerd of met toegevoegde vruchten of cacao, ook indien met toegevoegde suiker of andere zoetstoffen, met een vetgehalte van > 3 <= 6 gewichtspercenten (m.u.v. in poeder, in korrels of in andere vaste vorm, m.u.v. yoghurt)	Milk/dairy products	Milk/dairy products	Bovines/sheep/goats	Human consumption	No	1	Comext
403	40390	04039099	kg	karnemelk, gestremde melk en room, kefir en andere gegiste of aangezuurde melk en room, ook indien ingedikt, gearomatiseerd of met toegevoegde vruchten of cacao, ook indien met toegevoegde suiker of andere zoetstoffen, met een vetgehalte van > 6 gewichtspercenten (m.u.v. in poeder, in korrels of in andere vaste vorm, m.u.v. yoghurt)	Milk/dairy products	Milk/dairy products	Bovines/sheep/goats	Human consumption	No	1	Comext
404	40410	04041002	kg	wei en gewijzigde wei, in poeder, in korrels of in andere vaste vorm, zonder toegevoegde suiker of andere zoetstoffen, met een gehalte aan proteïne "stikstofgehalte x 6,38" van <= 15 gewichtspercenten en met een vetgehalte van <= 1,5 gewichtspercent	Milk/dairy products	Milk/dairy products	Bovines/sheep/goats	Human consumption	No	1	Comext
404	40410	04041004	kg	wei en gewijzigde wei, in poeder, in korrels of in andere vaste vorm, zonder toegevoegde suiker of andere zoetstoffen, met een gehalte aan proteïne "stikstofgehalte x 6,38" van <= 15 gewichtspercenten en met een vetgehalte van > 1,5 doch <= 27 gewichtspercenten	Milk/dairy products	Milk/dairy products	Bovines/sheep/goats	Human consumption	No	1	Comext
404	40410	04041006	kg	wei en gewijzigde wei, in poeder, in korrels of in andere vaste vorm, zonder toegevoegde suiker of andere zoetstoffen, met een gehalte aan proteïne "stikstofgehalte x 6,38" van <= 15 gewichtspercenten en met een vetgehalte van > 27 gewichtspercenten	Milk/dairy products	Milk/dairy products	Bovines/sheep/goats	Human consumption	No	1	Comext
404	40410	04041012	kg	wei en gewijzigde wei, in poeder, in korrels of in andere vaste vorm, zonder toegevoegde suiker of andere zoetstoffen, met een gehalte aan proteïne "stikstofgehalte x 6,38" van > 15 gewichtspercenten en met een vetgehalte van <= 1,5 gewichtspercent	Milk/dairy products	Milk/dairy products	Bovines/sheep/goats	Human consumption	No	1	Comext
404	40410	04041014	kg	wei en gewijzigde wei, in poeder, in korrels of in andere vaste vorm, zonder toegevoegde suiker of andere zoetstoffen, met een gehalte aan proteïne "stikstofgehalte x 6,38" van > 15 gewichtspercenten en met een vetgehalte van > 1,5 doch <= 27 gewichtspercenten	Milk/dairy products	Milk/dairy products	Bovines/sheep/goats	Human consumption	No	1	Comext
404	40410	04041016	kg	wei en gewijzigde wei, in poeder, in korrels of in andere vaste vorm, zonder toegevoegde suiker of andere zoetstoffen, met een gehalte aan proteïne "stikstofgehalte x 6,38" van > 15 gewichtspercenten en met een vetgehalte van > 27 gewichtspercenten	Milk/dairy products	Milk/dairy products	Bovines/sheep/goats	Human consumption	No	1	Comext
404	40410	04041026	kg	wei en gewijzigde wei, in poeder, in korrels of in andere vaste vorm, met toegevoegde suiker of andere zoetstoffen, met een gehalte aan proteïne "stikstofgehalte x 6,38" van <= 15 gewichtspercenten en met een vetgehalte van <= 1,5 gewichtspercent	Milk/dairy products	Milk/dairy products	Bovines/sheep/goats	Human consumption	No	1	Comext
404	40410	04041028	kg	wei en gewijzigde wei, in poeder, in korrels of in andere vaste vorm, met toegevoegde suiker of andere zoetstoffen, met een gehalte aan proteïne "stikstofgehalte x 6,38" van <= 15 gewichtspercenten en met een vetgehalte van > 1,5 doch <= 27 gewichtspercenten	Milk/dairy products	Milk/dairy products	Bovines/sheep/goats	Human consumption	No	1	Comext
404	40410	04041032	kg	wei en gewijzigde wei, in poeder, in korrels of in andere vaste vorm, met toegevoegde suiker of andere zoetstoffen, met een gehalte aan proteïne "stikstofgehalte x 6,38" van <= 15 gewichtspercenten en met een vetgehalte van > 27 gewichtspercenten	Milk/dairy products	Milk/dairy products	Bovines/sheep/goats	Human consumption	No	1	Comext
404	40410	04041034	kg	wei en gewijzigde wei, in poeder, in korrels of in andere vaste vorm, met toegevoegde suiker of andere zoetstoffen, met een gehalte aan proteïne "stikstofgehalte x 6,38" van > 15 gewichtspercenten en met een vetgehalte van <= 1,5 gewichtspercent	Milk/dairy products	Milk/dairy products	Bovines/sheep/goats	Human consumption	No	1	Comext
404	40410	04041036	kg	wei en gewijzigde wei, in poeder, in korrels of in andere vaste vorm, met toegevoegde suiker of andere zoetstoffen, met een gehalte aan proteïne "stikstofgehalte x 6,38" van > 15 gewichtspercenten en met een vetgehalte van > 1,5 doch <= 27 gewichtspercenten	Milk/dairy products	Milk/dairy products	Bovines/sheep/goats	Human consumption	No	1	Comext
404	40410	04041038	kg	wei en gewijzigde wei, in poeder, in korrels of in andere vaste vorm, met toegevoegde suiker of andere zoetstoffen, met een gehalte aan proteïne "stikstofgehalte x 6,38" van > 15 gewichtspercenten en met een vetgehalte van > 27 gewichtspercenten	Milk/dairy products	Milk/dairy products	Bovines/sheep/goats	Human consumption	No	1	Comext
404	40410	04041048	kg	wei en gewijzigde wei, ook indien ingedikt, zonder toegevoegde suiker of andere zoetstoffen, met een gehalte aan proteïne "stikstofgehalte x 6,38" van <= 15 gewichtspercenten en met een vetgehalte van <= 1,5 gewichtspercent (m.u.v. die in poeder, in korrels of in andere vaste vorm)	Milk/dairy products	Milk/dairy products	Bovines/sheep/goats	Human consumption	No	1	Comext
404	40410	04041052	kg	wei en gewijzigde wei, ook indien ingedikt, zonder toegevoegde suiker of andere zoetstoffen, met een gehalte aan proteïne "stikstofgehalte x 6,38" van <= 15 gewichtspercenten en met een vetgehalte van > 1,5 doch <= 27 gewichtspercenten (m.u.v. die in poeder, in korrels of in andere vaste vorm)	Milk/dairy products	Milk/dairy products	Bovines/sheep/goats	Human consumption	No	1	Comext
404	40410	04041054	kg	wei en gewijzigde wei, ook indien ingedikt, zonder toegevoegde suiker of andere zoetstoffen, met een gehalte aan proteïne "stikstofgehalte x 6,38" van <= 15 gewichtspercenten en met een vetgehalte van > 27 gewichtspercenten (m.u.v. die in poeder, in korrels of in andere vaste vorm)	Milk/dairy products	Milk/dairy products	Bovines/sheep/goats	Human consumption	No	1	Comext
404	40410	04041056	kg	wei en gewijzigde wei, ook indien ingedikt, zonder toegevoegde suiker of andere zoetstoffen, met een gehalte aan proteïne "stikstofgehalte x 6,38" van > 15 gewichtspercenten en met een vetgehalte van <= 1,5 gewichtspercent (m.u.v. die in poeder, in korrels of in andere vaste vorm)	Milk/dairy products	Milk/dairy products	Bovines/sheep/goats	Human consumption	No	1	Comext
404	40410	04041058	kg	wei en gewijzigde wei, ook indien ingedikt, zonder toegevoegde suiker of andere zoetstoffen, met een gehalte aan proteïne "stikstofgehalte x 6,38" van > 15 gewichtspercenten en met een vetgehalte van > 1,5 doch <= 27 gewichtspercenten (m.u.v. die in poeder, in korrels of in andere vaste vorm)	Milk/dairy products	Milk/dairy products	Bovines/sheep/goats	Human consumption	No	1	Comext
404	40410	04041062	kg	wei en gewijzigde wei, ook indien ingedikt, zonder toegevoegde suiker of andere zoetstoffen, met een gehalte aan proteïne "stikstofgehalte x 6,38" van > 15 gewichtspercenten en met een vetgehalte van > 27 gewichtspercenten (m.u.v. die in poeder, in korrels of in andere vaste vorm)	Milk/dairy products	Milk/dairy products	Bovines/sheep/goats	Human consumption	No	1	Comext
404	40410	04041072	kg	wei en gewijzigde wei, ook indien ingedikt, met toegevoegde suiker of andere zoetstoffen, met een gehalte aan proteïne "stikstofgehalte x 6,38" van <= 15 gewichtspercenten en met een vetgehalte van <= 1,5 gewichtspercent (m.u.v. die in poeder, in korrels of in andere vaste vorm)	Milk/dairy products	Milk/dairy products	Bovines/sheep/goats	Human consumption	No	1	Comext
404	40410	04041074	kg	wei en gewijzigde wei, ook indien ingedikt, met toegevoegde suiker of andere zoetstoffen, met een gehalte aan proteïne "stikstofgehalte x 6,38" van <= 15 gewichtspercenten en met een vetgehalte van > 1,5 doch <= 27 gewichtspercenten (m.u.v. die in poeder, in korrels of in andere vaste vorm)	Milk/dairy products	Milk/dairy products	Bovines/sheep/goats	Human consumption	No	1	Comext
404	40410	04041076	kg	wei en gewijzigde wei, ook indien ingedikt, met toegevoegde suiker of andere zoetstoffen, met een gehalte aan proteïne "stikstofgehalte x 6,38" van <= 15 gewichtspercenten en met een vetgehalte van > 27 gewichtspercenten (m.u.v. die in poeder, in korrels of in andere vaste vorm)	Milk/dairy products	Milk/dairy products	Bovines/sheep/goats	Human consumption	No	1	Comext
404	40410	04041078	kg	wei en gewijzigde wei, ook indien ingedikt, met toegevoegde suiker of andere zoetstoffen, met een gehalte aan proteïne "stikstofgehalte x 6,38" van > 15 gewichtspercenten en met een vetgehalte van <= 1,5 gewichtspercent (m.u.v. die in poeder, in korrels of in andere vaste vorm)	Milk/dairy products	Milk/dairy products	Bovines/sheep/goats	Human consumption	No	1	Comext
404	40410	04041082	kg	wei en gewijzigde wei, ook indien ingedikt, met toegevoegde suiker of andere zoetstoffen, met een gehalte aan proteïne "stikstofgehalte x 6,38" van > 15 gewichtspercenten en met een vetgehalte van > 1,5 doch <= 27 gewichtspercenten (m.u.v. die in poeder, in korrels of in andere vaste vorm)	Milk/dairy products	Milk/dairy products	Bovines/sheep/goats	Human consumption	No	1	Comext
404	40410	04041084	kg	wei en gewijzigde wei, ook indien ingedikt, met toegevoegde suiker of andere zoetstoffen, met een gehalte aan proteïne "stikstofgehalte x 6,38" van > 15 gewichtspercenten en met een vetgehalte van > 27 gewichtspercenten (m.u.v. die in poeder, in korrels of in andere vaste vorm)	Milk/dairy products	Milk/dairy products	Bovines/sheep/goats	Human consumption	No	1	Comext
404	40490	04049021	kg	producten bestaande uit natuurlijke bestanddelen van melk, zonder toegevoegde suiker of andere zoetstoffen, met een vetgehalte van <= 1,5 gewichtspercenten, n.e.g.	Milk/dairy products	Milk/dairy products	Bovines/sheep/goats	Human consumption	No	1	Comext
404	40490	04049023	kg	producten bestaande uit natuurlijke bestanddelen van melk, zonder toegevoegde suiker of andere zoetstoffen, met een vetgehalte van > 1,5 doch <= 27 gewichtspercenten, n.e.g.	Milk/dairy products	Milk/dairy products	Bovines/sheep/goats	Human consumption	No	1	Comext
404	40490	04049029	kg	producten bestaande uit natuurlijke bestanddelen van melk, zonder toegevoegde suiker of andere zoetstoffen, met een vetgehalte van > 27 gewichtspercenten, n.e.g.	Milk/dairy products	Milk/dairy products	Bovines/sheep/goats	Human consumption	No	1	Comext
404	40490	04049081	kg	producten bestaande uit natuurlijke bestanddelen van melk, met toegevoegde suiker of andere zoetstoffen, met een vetgehalte van <= 1,5 gewichtspercent, n.e.g.	Milk/dairy products	Milk/dairy products	Bovines/sheep/goats	Human consumption	No	1	Comext
404	40490	04049083	kg	producten bestaande uit natuurlijke bestanddelen van melk, met toegevoegde suiker of andere zoetstoffen, met een vetgehalte van > 1,5 doch <= 27 gewichtspercenten, n.e.g.	Milk/dairy products	Milk/dairy products	Bovines/sheep/goats	Human consumption	No	1	Comext
404	40490	04049089	kg	producten bestaande uit natuurlijke bestanddelen van melk, met toegevoegde suiker of andere zoetstoffen, met een vetgehalte van > 27 gewichtspercenten, n.e.g.	Milk/dairy products	Milk/dairy products	Bovines/sheep/goats	Human consumption	No	1	Comext
405	40510	04051011	kg	natuurlijke boter met een vetgehalte van >= 80 doch <= 85 gewichtspercenten, in verpakkingen met een netto-inhoud per onmiddellijke verpakking van <= 1 kg (m.u.v. gedehydrateerde boter en ghee)	Milk/dairy products	Milk/dairy products	Bovines/sheep/goats	Human consumption	No	1	Comext
405	40510	04051019	kg	natuurlijke boter met een vetgehalte van >= 80 doch <= 85 gewichtspercenten (m.u.v. die in verpakkingen met een netto-inhoud per onmiddellijke verpakking van <= 1 kg; gedehydrateerde boter en ghee)	Milk/dairy products	Milk/dairy products	Bovines/sheep/goats	Human consumption	No	1	Comext
405	40510	04051030	kg	gerecombineerde boter met een vetgehalte van >= 80 doch <= 85 gewichtspercenten (m.u.v. gedehydrateerde boter en ghee)	Milk/dairy products	Milk/dairy products	Bovines/sheep/goats	Human consumption	No	1	Comext
405	40510	04051050	kg	weiboter met een vetgehalte van >= 80 doch <= 85 gewichtspercenten (m.u.v. gedehydrateerde boter en ghee)	Milk/dairy products	Milk/dairy products	Bovines/sheep/goats	Human consumption	No	1	Comext
405	40510	04051090	kg	boter met een vetgehalte van > 85 doch <= 95 gewichtspercenten (m.u.v. gedehydrateerde boter en ghee)	Milk/dairy products	Milk/dairy products	Bovines/sheep/goats	Human consumption	No	1	Comext
405	40520	04052010	kg	zuivelpasta's met een vetgehalte van >= 39 doch < 60 gewichtspercenten	Milk/dairy products	Milk/dairy products	Bovines/sheep/goats	Human consumption	No	1	Comext
405	40520	04052030	kg	zuivelpasta's met een vetgehalte van >= 60 doch <= 75 gewichtspercenten	Milk/dairy products	Milk/dairy products	Bovines/sheep/goats	Human consumption	No	1	Comext
405	40520	04052090	kg	zuivelpasta's met een vetgehalte van > 75 doch < 80 gewichtspercenten	Milk/dairy products	Milk/dairy products	Bovines/sheep/goats	Human consumption	No	1	Comext
405	40590	04059010	kg	van melk afkomstige vetstoffen met een vetgehalte van >= 99,3 gewichtspercenten en een vochtgehalte van <= 0,5 gewichtspercent	Milk/dairy products	Milk/dairy products	Bovines/sheep/goats	Human consumption	No	1	Comext
405	40590	04059090	kg	van melk afkomstige vetstoffen, alsmede gedehydrateerde boter en ghee (m.u.v. die met een vetgehalte van >= 99,3 gewichtspercenten en een vochtgehalte van <= 0,5 gewichtspercent en m.u.v. natuurlijke en gerecombineerde boter en weiboter)	Milk/dairy products	Milk/dairy products	Bovines/sheep/goats	Human consumption	No	1	Comext
406	40610	04061030	kg	verse Mozzarella, ook indien in een vloeistof, met een vetgehalte van <= 40 gewichtspercenten	Milk/dairy products	Milk/dairy products	Bovines/sheep/goats	Human consumption	No	1	Comext
406	40610	04061050	kg	verse kaas, ongerijpt, incl. weikaas, en wrongel, met een vetgehalte van <= 40 gewichtspercenten (m.u.v. Mozzarella)	Milk/dairy products	Milk/dairy products	Bovines/sheep/goats	Human consumption	No	1	Comext
406	40610	04061080	kg	verse kaas, ongerijpt, incl. weikaas, en wrongel, met een vetgehalte van > 40 gewichtspercenten	Milk/dairy products	Milk/dairy products	Bovines/sheep/goats	Human consumption	No	1	Comext
406	40620	04062000	kg	kaas van alle soorten, geraspt of in poeder	Milk/dairy products	Milk/dairy products	Bovines/sheep/goats	Human consumption	No	1	Comext
406	40630	04063010	kg	smeltkaas, ongeraspt noch in poeder, waarin geen andere kaassoorten zijn verwerkt dan Emmentaler, Gruyère en Appenzell, evtl. met toevoeging van Glaris kruidkaas "zgn. Schabziger", opgemaakt voor de verkoop in het klein, met een vetgehalte, berekend op de droge stof, van <= 56 gewichtspercenten	Milk/dairy products	Milk/dairy products	Bovines/sheep/goats	Human consumption	No	1	Comext
406	40630	04063031	kg	smeltkaas, ongeraspt noch in poeder, met een vetgehalte van <= 36 gewichtspercenten en met een vetgehalte, berekend op de droge stof, van <= 48 gewichtspercenten (m.u.v. smeltkaas van uitsluitend Emmentaler, Gruyère en Appenzell, ook met toevoeging van Glaris kruidkaas "zgn. Schabziger", opgemaakt voor de verkoop in het klein)	Milk/dairy products	Milk/dairy products	Bovines/sheep/goats	Human consumption	No	1	Comext
406	40630	04063039	kg	smeltkaas, ongeraspt noch in poeder, met een vetgehalte van <= 36 gewichtspercenten en met een vetgehalte, berekend op de droge stof, van > 48 gewichtspercenten (m.u.v. smeltkaas van uitsluitend Emmentaler, Gruyère en Appenzell, ook met toevoeging van Glaris kruidkaas "zgn. Schabziger", opgemaakt voor de verkoop in het klein, met een vetgehalte, berekend op de droge stof, van <= 56 gewichtspercen…	Milk/dairy products	Milk/dairy products	Bovines/sheep/goats	Human consumption	No	1	Comext
406	40630	04063090	kg	smeltkaas, ongeraspt noch in poeder, met een vetgehalte van > 36 gewichtspercenten (m.u.v. smeltkaas van uitsluitend Emmentaler, Gruyère en Appenzell, ook met toevoeging van Glaris kruidkaas "zgn. Schabziger", opgemaakt voor de verkoop in het klein, met een vetgehalte, berekend op de droge stof, van <= 56 gewichtspercenten)	Milk/dairy products	Milk/dairy products	Bovines/sheep/goats	Human consumption	No	1	Comext
406	40640	04064010	kg	Roquefort	Milk/dairy products	Milk/dairy products	Bovines/sheep/goats	Human consumption	No	1	Comext
406	40640	04064050	kg	Gorgonzola	Milk/dairy products	Milk/dairy products	Bovines/sheep/goats	Human consumption	No	1	Comext
406	40640	04064090	kg	Blauw-groen geaderde kaas en andere kaas die aders bevat die zijn verkregen door gebruik te maken van "Penicillium roqueforti" (m.u.v. Roquefort en Gorgonzola)	Milk/dairy products	Milk/dairy products	Bovines/sheep/goats	Human consumption	No	1	Comext
406	40690	04069001	kg	Kaas bestemd voor verwerking (m.u.v. verse kaas, ongerijpt, weikaas daaronder begrepen, wrongel, smeltkaas, blauw-groen geaderde kaas en andere kaas die aders bevat die zijn verkregen door gebruik te maken van "Penicillium roqueforti", alsmede kaas, geraspt of in poeder)	Milk/dairy products	Milk/dairy products	Bovines/sheep/goats	Human consumption	No	1	Comext
406	40690	04069013	kg	Emmentaler (m.u.v. geraspte of in poeder; en deze bestemd voor verwerking)	Milk/dairy products	Milk/dairy products	Bovines/sheep/goats	Human consumption	No	1	Comext
406	40690	04069015	kg	Gruyère, Sbrinz (m.u.v. geraspte of in poeder en deze bestemd voor verwerking)	Milk/dairy products	Milk/dairy products	Bovines/sheep/goats	Human consumption	No	1	Comext
406	40690	04069017	kg	Bergkäse, Appenzell (m.u.v. geraspte of in poeder en deze bestemd voor verwerking)	Milk/dairy products	Milk/dairy products	Bovines/sheep/goats	Human consumption	No	1	Comext
406	40690	04069018	kg	Fromage Fribourgeois, Vacherin Mont d'Or en Tête de Moine (m.u.v. kaas, geraspt of in poeder en kaas bestemd voor verwerking)	Milk/dairy products	Milk/dairy products	Bovines/sheep/goats	Human consumption	No	1	Comext
406	40690	04069021	kg	Cheddar (m.u.v. geraspt of in poeder, kaas bestemd voor verwerking)	Milk/dairy products	Milk/dairy products	Bovines/sheep/goats	Human consumption	No	1	Comext
406	40690	04069023	kg	Edam (m.u.v. geraspt of in poeder, kaas bestemd voor verwerking)	Milk/dairy products	Milk/dairy products	Bovines/sheep/goats	Human consumption	No	1	Comext
406	40690	04069025	kg	Tilsit (m.u.v. geraspt of in poeder, kaas bestemd voor verwerking)	Milk/dairy products	Milk/dairy products	Bovines/sheep/goats	Human consumption	No	1	Comext
406	40690	04069029	kg	Kashkaval (m.u.v. geraspt of in poeder, kaas bestemd voor verwerking)	Milk/dairy products	Milk/dairy products	Bovines/sheep/goats	Human consumption	No	1	Comext
406	40690	04069032	kg	Feta (m.u.v. geraspt of in poeder, kaas bestemd voor verwerking)	Milk/dairy products	Milk/dairy products	Bovines/sheep/goats	Human consumption	No	1	Comext
406	40690	04069035	kg	Kefalotyri (m.u.v. geraspt of in poeder, kaas bestemd voor verwerking)	Milk/dairy products	Milk/dairy products	Bovines/sheep/goats	Human consumption	No	1	Comext
406	40690	04069037	kg	Finlandia (m.u.v. geraspt of in poeder, kaas bestemd voor verwerking)	Milk/dairy products	Milk/dairy products	Bovines/sheep/goats	Human consumption	No	1	Comext
406	40690	04069039	kg	Jarlsberg (m.u.v. geraspt of in poeder, kaas bestemd voor verwerking)	Milk/dairy products	Milk/dairy products	Bovines/sheep/goats	Human consumption	No	1	Comext
406	40690	04069050	kg	schapenkaas en kaas, bereid uit buffelmelk, in bergingsmiddelen die pekel bevatten, of in zakken van schapen- of geitenvellen (m.u.v. Feta)	Milk/dairy products	Milk/dairy products	Bovines/sheep/goats	Human consumption	No	1	Comext
406	40690	04069061	kg	Grana Padano, Parmigiano Reggiano, met een vetgehalte van <= 40 gewichtspercenten en een vochtgehalte, berekend op de vetvrije kaasmassa, van <= 47 gewichtspercenten (m.u.v. geraspt of in poeder, kaas bestemd voor verwerking)	Milk/dairy products	Milk/dairy products	Bovines/sheep/goats	Human consumption	No	1	Comext
406	40690	04069063	kg	Fiore Sardo en Pecorino, met een vetgehalte van <= 40 gewichtspercenten en een vochtgehalte, berekend op de vetvrije kaasmassa, van <= 47 gewichtspercenten (m.u.v. geraspt of in poeder, kaas bestemd voor verwerking)	Milk/dairy products	Milk/dairy products	Bovines/sheep/goats	Human consumption	No	1	Comext
406	40690	04069069	kg	kaas met een vetgehalte van <= 40 gewichtspercenten en een vochtgehalte, berekend op de vetvrije kaasmassa, van <= 47 gewichtspercenten, n.e.g.	Milk/dairy products	Milk/dairy products	Bovines/sheep/goats	Human consumption	No	1	Comext
406	40690	04069073	kg	Provolone, met een vetgehalte van <= 40 gewichtspercenten en een vochtgehalte, berekend op de vetvrije kaasmassa, van > 47 <= 72 gewichtspercenten (m.u.v. geraspt of in poeder, kaas bestemd voor verwerking)	Milk/dairy products	Milk/dairy products	Bovines/sheep/goats	Human consumption	No	1	Comext
406	40690	04069074	kg	Maasdam met een vetgehalte van <= 40 gewichtspercenten en een vochtgehalte, berekend op de vetvrije kaasmassa van > 47 doch <= 72 gewichtspercenten (m.u.v. geraspt of in poeder, en kaas bestemd voor verwerking)	Milk/dairy products	Milk/dairy products	Bovines/sheep/goats	Human consumption	No	1	Comext
406	40690	04069075	kg	Asiago, Caciocavallo, Montasio en Ragusano, met een vetgehalte van <= 40 gewichtspercenten en een vochtgehalte, berekend op de vetvrije kaasmassa, van > 47 <= 72 gewichtspercenten (m.u.v. geraspt of in poeder, kaas bestemd voor verwerking)	Milk/dairy products	Milk/dairy products	Bovines/sheep/goats	Human consumption	No	1	Comext
406	40690	04069076	kg	Danbo, Fontal, Fontina, Fynbo, Havarti, Maribo en Samsø, met een vetgehalte van <= 40 gewichtspercenten en een vochtgehalte, berekend op de vetvrije kaasmassa, van > 47 doch <= 72 gewichtspercenten (m.u.v. kaas, geraspt of in poeder, en kaas bestemd voor verwerking)	Milk/dairy products	Milk/dairy products	Bovines/sheep/goats	Human consumption	No	1	Comext
406	40690	04069078	kg	Gouda, met een vetgehalte van <= 40 gewichtspercenten en een vochtgehalte, berekend op de vetvrije kaasmassa, van > 47 doch <= 72 gewichtspercenten (m.u.v. kaas, geraspt of in poeder, en kaas bestemd voor verwerking)	Milk/dairy products	Milk/dairy products	Bovines/sheep/goats	Human consumption	No	1	Comext
406	40690	04069079	kg	Esrom, Italico, Kernhem, Saint-Nectaire, Saint-Paulin en Taleggio, met een vetgehalte van <= 40 gewichtspercenten en een vochtgehalte, berekend op de vetvrije kaasmassa, van > 47 <= 72 gewichtspercenten (m.u.v. geraspt of in poeder, kaas bestemd voor verwerking)	Milk/dairy products	Milk/dairy products	Bovines/sheep/goats	Human consumption	No	1	Comext
406	40690	04069081	kg	Cantal, Cheshire, Wensleydale, Lancashire, Double Gloucester, Blarney, Colby en Monterey, met een vetgehalte van <= 40 gewichtspercenten en een vochtgehalte, berekend op de vetvrije kaasmassa, van > 47 <= 72 gewichtspercenten (m.u.v. geraspt of in poeder, kaas bestemd voor verwerking)	Milk/dairy products	Milk/dairy products	Bovines/sheep/goats	Human consumption	No	1	Comext
406	40690	04069082	kg	Camembert, met een vetgehalte van <= 40 gewichtspercenten en een vochtgehalte, berekend op de vetvrije kaasmassa, van > 47 doch <= 72 gewichtspercenten (m.u.v. kaas, geraspt of in poeder, en kaas bestemd voor verwerking)	Milk/dairy products	Milk/dairy products	Bovines/sheep/goats	Human consumption	No	1	Comext
406	40690	04069084	kg	Brie, met een vetgehalte van <= 40 gewichtspercenten en een vochtgehalte, berekend op de vetvrije kaasmassa, van > 47 doch <= 72 gewichtspercenten (m.u.v. kaas, geraspt of in poeder, en kaas bestemd voor verwerking)	Milk/dairy products	Milk/dairy products	Bovines/sheep/goats	Human consumption	No	1	Comext
406	40690	04069085	kg	Kefalograviera en Kasseri met een vetgehalte van niet meer dan 40 gewichtspercenten en een vochtgehalte berekend op de vetvrije kaasmassa van meer dan 47 gewichtsprocenten maar niet meer dan 72 gewichtsprocenten (m.u.v. geraspt of in poeder, kaas bestemd voor verwerking)	Milk/dairy products	Milk/dairy products	Bovines/sheep/goats	Human consumption	No	1	Comext
406	40690	04069086	kg	kaas met een vetgehalte van <= 40 gewichtspercenten en een vochtgehalte, berekend op de vetvrije kaasmassa van > 47 doch <= 52 gewichtspercenten, n.e.g.	Milk/dairy products	Milk/dairy products	Bovines/sheep/goats	Human consumption	No	1	Comext
406	40690	04069089	kg	kaas met een vetgehalte van <= 40 gewichtspercenten en een vochtgehalte, berekend op de vetvrije kaasmassa van > 52 doch <= 62 gewichtspercenten, n.e.g.	Milk/dairy products	Milk/dairy products	Bovines/sheep/goats	Human consumption	No	1	Comext
406	40690	04069092	kg	kaas met een vetgehalte van <= 40 gewichtspercenten en een vochtgehalte, berekend op de vetvrije kaasmassa, van > 62 doch <= 72 gewichtspercenten, n.e.g.	Milk/dairy products	Milk/dairy products	Bovines/sheep/goats	Human consumption	No	1	Comext
406	40690	04069093	kg	kaas met een vetgehalte van <= 40 gewichtspercenten en een vochtgehalte, berekend op de vetvrije kaasmassa, van > 72 gewichtspercenten, n.e.g.	Milk/dairy products	Milk/dairy products	Bovines/sheep/goats	Human consumption	No	1	Comext
406	40690	04069099	kg	kaas met een vetgehalte van > 40 gewichtspercenten, n.e.g.	Milk/dairy products	Milk/dairy products	Bovines/sheep/goats	Human consumption	No	1	Comext
407	40711	04071100	1 piece	Broedeieren van kippen	Hatching eggs	Hatching eggs	Chicken	Breeding	No	1	TRACES
407	40719	04071911	1 piece	Broedeieren van kalkoenen of van ganzen	Hatching eggs	Hatching eggs	Poultry other than chicken	Breeding	No	1	TRACES
407	40719	04071919	1 piece	Broedeieren van pluimvee (m.u.v. van kalkoenen, van ganzen en van kippen)	Hatching eggs	Hatching eggs	Poultry other than chicken	Breeding	No	1	TRACES
407	40719	04071990	1 piece	Broedeieren (m.u.v. die van pluimvee)	Hatching eggs	Hatching eggs	Birds other than poultry	Breeding	No	1	TRACES
407	40721	04072100	1000 pieces	eieren van kippen van de soort "Gallus domesticus" in de schaal, vers, (m.u.v. broedeieren)	Table eggs/egg products	Eggs for human consumption	Chicken	Human consumption	No	1	Comext
407	40729	04072910	1000 pieces	eieren van pluimvee, andere dan van kippen van de soort "Gallus domesticus" in de schaal, vers, (m.u.v. broedeieren)	Table eggs/egg products	Eggs for human consumption	Poultry other than chicken	Human consumption	No	1	Comext
407	40729	04072990	1 piece	vogeleieren in de schaal, vers (m.u.v. die van pluimvee en broedeieren)	Table eggs/egg products	Eggs for human consumption	Birds other than poultry	Human consumption	No	1	Comext
407	40790	04079010	1000 pieces	eieren van pluimvee, in de schaal, verduurzaamd of gekookt	Table eggs/egg products	Eggs for human consumption	Poultry (undefined)	Human consumption	No	1	Comext
407	40790	04079090	1 piece	vogeleieren in de schaal, verduurzaamd of gekookt (m.u.v. die van pluimvee)	Table eggs/egg products	Eggs for human consumption	Birds other than poultry	Human consumption	No	1	Comext
408	40811	04081120	kg	eigeel, gedroogd, ook indien met toegevoegde suiker of andere zoetstoffen, ongeschikt voor menselijke consumptie	Table eggs/egg products	Egg products of poultry	Chicken	Human consumption	No	1	Comext
408	40811	04081180	kg	eigeel, gedroogd, ook indien met toegevoegde suiker of andere zoetstoffen, geschikt voor menselijke consumptie	Table eggs/egg products	Egg products of poultry	Chicken	Human consumption	No	1	Comext
408	40819	04081920	kg	eigeel, vers, gestoomd of in water gekookt, in een bepaalde vorm gebracht, bevroren of op andere wijze verduurzaamd, ook indien met toegevoegde suiker of andere zoetstoffen, ongeschikt voor menselijke consumptie (m.u.v. gedroogd eigeel)	Table eggs/egg products	Egg products of poultry	Chicken	Human consumption	No	1	Comext
408	40819	04081981	kg	eigeel, vloeibaar, ook indien met toegevoegde suiker of andere zoetstoffen, geschikt voor menselijke consumptie	Table eggs/egg products	Eggs for human consumption	Chicken	Human consumption	No	1	Comext
408	40819	04081989	kg	eigeel, niet-vloeibaar, incl. bevroren eiwit, ook indien met toegevoegde suiker of andere zoetstoffen, geschikt voor menselijke consumptie (m.u.v. gedroogd eigeel)	Table eggs/egg products	Egg products of poultry	Chicken	Human consumption	No	1	Comext
408	40891	04089120	kg	vogeleieren uit de schaal, gedroogd, ook indien met toegevoegde suiker of andere zoetstoffen, ongeschikt voor menselijke consumptie (m.u.v. eigeel)	Table eggs/egg products	Egg products of poultry	Poultry (undefined)	Human consumption	No	1	Comext
408	40891	04089180	kg	vogeleieren uit de schaal, gedroogd, ook indien met toegevoegde suiker of andere zoetstoffen, geschikt voor menselijke consumptie (m.u.v. eigeel)	Table eggs/egg products	Egg products of poultry	Poultry (undefined)	Human consumption	No	1	Comext
408	40899	04089920	kg	vogeleieren uit de schaal, vers, gestoomd of in water gekookt, in een bepaalde vorm gebracht, bevroren of op andere wijze verduurzaamd, ook indien met toegevoegde suiker of andere zoetstoffen, ongeschikt voor menselijke consumptie (m.u.v. eigeel en gedroogde vogeleieren uit de schaal)	Table eggs/egg products	Egg products of poultry	Poultry (undefined)	Human consumption	No	1	Comext
408	40899	04089980	kg	vogeleieren uit de schaal, vers, gestoomd of in water gekookt, in een bepaalde vorm gebracht, bevroren of op andere wijze verduurzaamd, ook indien met toegevoegde suiker of andere zoetstoffen, geschikt voor menselijke consumptie (m.u.v. eigeel en gedroogd e vogeleieren uit de schaal)	Table eggs/egg products	Egg products of poultry	Poultry (undefined)	Human consumption	No	1	Comext
410	41000	04100000	kg	poteieren, nesten van salanganen en andere eetbare producten van dierlijke oorsprong, n.e.g.	Table eggs/egg products	Egg products of poultry	Birds other than poultry	Human consumption	No	1	Comext
502	50210	05021000	kg	haar van varkens of van wilde zwijnen en afval van dit haar	Hides	Wool, hair (not treated)	Pigs	Textiles	Yes	1	Comext
502	50290	05029000	kg	dassenhaar en ander dierlijk haar, voor borstelwerk, incl. afval van dit haar	Hides	Wool, hair (not treated)	Other mammals	Textiles	Yes	1	Comext
504	50400	05040000	kg	darmen, blazen en magen van dieren, in hun geheel of in stukken, vers, gekoeld, bevroren, gezouten, gepekeld, gedroogd of gerookt (m.u.v. die van vissen)	Casings	Casings	Livestock mammals (undefined)	Human consumption	Yes	1	Comext
505	50510	05051010	kg	veren van de soorten die als opvulmateriaal worden gebruikt en dons, ruw, ook indien stofvrij gemaakt, gedesinfecteerd of eenvoudig gereinigd	Feathers and down	Feathers and down	Poultry (undefined)	Textiles	Yes	1	Comext
505	50510	05051090	kg	veren van de soorten die als opvulmateriaal worden gebruikt en dons, grondig gereinigd en behandeld ter voorkoming van bederf	Feathers and down	Feathers and down	Poultry (undefined)	Textiles	Yes	1	Comext
505	50590	05059000	kg	vogelhuiden en andere delen van vogels, met veren of dons bezet, alsmede veren en delen van veren, ook indien bijgesneden, ruw, gereinigd, ontsmet of op andere wijze behandeld ter voorkoming van bederf, doch verder onbewerkt, alsmede poeder en afval, van veren of van delen van veren (m.u.v. veren van de soorten die als opvulmateriaal worden gebruikt en m.u.v. dons)	Feathers and down	Feathers and down	Poultry (undefined)	Textiles	Yes	1	Comext
506	50610	05061000	kg	osseïne en met zuur behandelde beenderen	Bones	Dried or disinfected bones	Livestock mammals (undefined)	Other use	Yes	1	Comext
506	50690	05069000	kg	beenderen en hoornpitten, ruw, ontvet, ontdaan van gelatine of eenvoudig voorbehandeld, alsmede poeder en afval van deze stoffen (m.u.v. osseïne en met zuur behandelde of in vorm gesneden beenderen)	Bones	Fresh bones	Livestock mammals (undefined)	Other use	Yes	1	Comext
507	50710	05071000	kg	ivoor, ruw of eenvoudig voorbehandeld, alsmede poeder en afval van ivoor (m.u.v. in vorm gesneden ivoor)	Bones	Fresh bones	Other mammals	Other use	Yes	1	Comext
507	50790	05079000	kg	schildpad, walvisbaarden, walvisbaardhaar, horens, geweien, hoeven, nagels, klauwen en snavels, ruw of eenvoudig voorbehandeld, alsmede poeder en afval van deze stoffen (m.u.v. dergelijke waren, in vorm gesneden, en m.u.v. ivoor)	Bones	Fresh bones	Other mammals	Other use	Yes	1	Comext
510	51000	05100000	kg	grijze amber, bevergeil, civet en muskus; Spaanse vlieg; gal, ook indien gedroogd; klieren en andere stoffen van dierlijke oorsprong, die worden gebruikt voor het bereiden van farmaceutische producten, vers, gekoeld, bevroren of anderszins voorlopig geconserveerd	Pharmaceutical use	Pharmaceutical use	All live animals	Pharmaceutical use	Yes	1	Comext
511	51199	05119910	kg	pezen en zenen, alsmede snippers e.d. afval van ongelooide huiden of vellen	Hides	Raw hides and skins	Livestock mammals (undefined)	Textiles	Yes	1	Comext
1501	150110	15011010	kg	Reuzel, gesmolten of anderszins geëxtraheerd, bestemd voor industrieel gebruik (m.u.v. dat voor de vervaardiging van producten voor menselijke consumptie, varkensstearine en spekolie)	Industrial use	Gelatine, collagen, tallow (incl. products for industrial use)	Pigs	Industrial use	Yes	1	Comext
1501	150110	15011090	kg	Reuzel, gesmolten of anderszins geëxtraheerd (m.u.v. dat bestemd voor industrieel, technisch gebruik, varkensstearine en spekolie)	Industrial use	Gelatine, collagen, tallow (incl. products for industrial use)	Pigs	Industrial use	Yes	1	Comext
1501	150120	15012010	kg	Varkensvet, gesmolten of anderszins geëxtraheerd, bestemd voor industrieel gebruik (m.u.v. dat voor de vervaardiging van producten voor menselijke consumptie en reuzel)	Industrial use	Gelatine, collagen, tallow (incl. products for industrial use)	Pigs	Industrial use	Yes	1	Comext
1501	150120	15012090	kg	Varkensvet, gesmolten of anderszins geëxtraheerd (dat bestemd voor industrieel, technisch gebruik en reuzel)	Industrial use	Gelatine, collagen, tallow (incl. products for industrial use)	Pigs	Industrial use	Yes	1	Comext
1501	150190	15019000	kg	vet van gevogelte, gesmolten of anderszins geëxtraheerd	Industrial use	Gelatine, collagen, tallow (incl. products for industrial use)	Poultry (undefined)	Industrial use	Yes	1	Comext
1502	150210	15021010	kg	Talk van rund-, schapen- of geitenvet bestemd voor industrieel gebruik (m.u.v. dat voor de vervaardiging van producten voor menselijke consumptie en m.u.v. olie en oleostearine)	Industrial use	Gelatine, collagen, tallow (incl. products for industrial use)	Bovines/sheep/goats	Industrial use	Yes	1	Comext
1502	150210	15021090	kg	Talg van rund-, schapen- of geitenvet (m.u.v. dat bestemd voor industrieel, technisch gebruik en m.u.v. olie en oleostearine)	Industrial use	Gelatine, collagen, tallow (incl. products for industrial use)	Bovines/sheep/goats	Industrial use	Yes	1	Comext
1502	150290	15029010	kg	Rund-, schapen- of geitenvet, bestemd voor industrieel gebruik (m.u.v. dat voor de vervaardiging van producten voor menselijke consumptie en m.u.v. talk, oleostearine en oleo-olie)	Industrial use	Gelatine, collagen, tallow (incl. products for industrial use)	Bovines/sheep/goats	Industrial use	Yes	1	Comext
1502	150290	15029090	kg	Rund-, schapen- of geitenvet (m.u.v. dat bestemd voor industrieel, technisch gebruik en m.u.v. talk, oleostearine en oleo-olie)	Industrial use	Gelatine, collagen, tallow (incl. products for industrial use)	Bovines/sheep/goats	Industrial use	Yes	1	Comext
1503	150300	15030011	kg	varkensstearine en oleostearine (niet geëmulgeerd, niet vermengd, noch op andere wijze bereid), bestemd voor industrieel gebruik	Industrial use	Gelatine, collagen, tallow (incl. products for industrial use)	Pigs	Industrial use	Yes	1	Comext
1503	150300	15030019	kg	varkensstearine en oleostearine, niet geëmulgeerd, niet vermengd, noch op andere wijze bereid (m.u.v. bestemd voor industrieel gebruik)	Industrial use	Gelatine, collagen, tallow (incl. products for industrial use)	Pigs	Industrial use	Yes	1	Comext
1503	150300	15030030	kg	talkolie, niet geëmulgeerd, niet vermengd, noch op andere wijze bereid, bestemd voor industrieel gebruik (m.u.v. voor de vervaardiging van producten voor menselijke consumptie)	Industrial use	Gelatine, collagen, tallow (incl. products for industrial use)	Pigs	Industrial use	Yes	1	Comext
1503	150300	15030090	kg	spekolie, oleomargarine en talkolie, niet geëmulgeerd, niet vermengd, noch op andere wijze bereid (m.u.v. talkolie voor technisch gebruik in de industrie)	Industrial use	Gelatine, collagen, tallow (incl. products for industrial use)	Pigs	Industrial use	Yes	1	Comext
1505	150500	15050010	kg	wolvet, ruw	Industrial use	Gelatine, collagen, tallow (incl. products for industrial use)	Bovines/sheep/goats	Industrial use	Yes	1	Comext
1505	150500	15050090	kg	wolvet en daaruit verkregen vetstoffen, lanoline daaronder begrepen (m.u.v. ruw wolvet)	Industrial use	Gelatine, collagen, tallow (incl. products for industrial use)	Bovines/sheep/goats	Industrial use	Yes	1	Comext
1506	150600	15060000	kg	dierlijke vetten en oliën, alsmede fracties daarvan, ook indien geraffineerd, doch chemisch ongewijzigd (m.u.v. vetten en oliën van varkens, gevogelte, runderen, schapen, geiten, vis en zeezoogdieren, alsmede varkensstearine, spekolie, oleostearine, oleomargarine, talkolie, wolvet en daaruit verkregen vetstoffen)	Industrial use	Gelatine, collagen, tallow (incl. products for industrial use)	Livestock mammals (undefined)	Industrial use	Yes	0.1	Comext
1516	151610	15161010	kg	dierlijke vetten en oliën, alsmede fracties daarvan, geheel of gedeeltelijk gehydrogeneerd, veresterd, opnieuw veresterd of geëlaïdiniseerd, ook indien geraffineerd, in verpakkingen met een netto-inhoud per onmiddellijke verpakking van <= 1 kg (m.u.v. vetten en oliën, alsmede fracties daarvan, verder bereid)	Industrial use	Other use	Livestock mammals (undefined)	Industrial use	Yes	0.1	Comext
1516	151610	15161090	kg	dierlijke vetten en oliën, alsmede fracties daarvan, geheel of gedeeltelijk gehydrogeneerd, veresterd, opnieuw veresterd of geëlaïdiniseerd, ook indien geraffineerd, in verpakkingen met een netto-inhoud per onmiddellijke verpakking van > 1 kg (m.u.v. vetten en oliën, alsmede fracties daarvan, verder bereid)	Industrial use	Other use	Livestock mammals (undefined)	Industrial use	Yes	0.1	Comext
1517	151710	15171010	kg	margarine met een gehalte aan van melk afkomstige vetstoffen van > 10 doch niet meer dan 15 gewichtspercenten (m.u.v. vloeibare margarine)	Milk/dairy products	Milk/dairy products	Bovines/sheep/goats	Human consumption	No	0.1	Comext
1517	151710	15171090	kg	margarine met een gehalte aan van melk afkomstige vetstoffen van <= 10 gewichtspercenten (m.u.v. vloeibare margarine)	Milk/dairy products	Milk/dairy products	Bovines/sheep/goats	Human consumption	No	0.1	Comext
1517	151790	15179010	kg	mengsels en bereidingen, voor menselijke consumptie, van dierlijke of plantaardige vetten of oliën of van fracties van verschillende vetten en oliën, voor menselijke consumptie, met een gehalte aan van melk afkomstige vetstoffen van > 10 doch niet meer dan 15 gewichtspercenten (m.u.v. vetten en oliën, alsmede fracties daarvan, geheel of gedeeltelijk gehydrogeneerd, veresterd, opnieuw veresterd of…	Milk/dairy products	Milk/dairy products	Bovines/sheep/goats	Human consumption	No	0.1	Comext
1517	151790	15179091	kg	mengsels van plantaardige oliën, vloeibaar, voor menselijke consumptie, met een gehalte aan van melk afkomstige vetstoffen van <= 10 gewichtspercenten (m.u.v. oliën, geheel of gedeeltelijk gehydrogeneerd, veresterd, opnieuw veresterd of geëlaïdiniseerd, "ook indien geraffineerd, doch niet verder bereid" en mengsels van olijfolie)	Milk/dairy products	Milk/dairy products	Bovines/sheep/goats	Human consumption	No	0.1	Comext
1517	151790	15179093	kg	mengsels en bereidingen van de soorten gebruikt als preparaten voor het insmeren van bakvormen, met een gehalte aan van melk afkomstige vetstoffen van <= 10 gewichtspercenten	Milk/dairy products	Milk/dairy products	Bovines/sheep/goats	Human consumption	No	0.1	Comext
1517	151790	15179099	kg	mengsels en bereidingen van dierlijke of plantaardige vetten of oliën of van fracties van verschillende vetten en oliën, voor menselijke consumptie, met een gehalte aan van melk afkomstige vetstoffen van <= 10 gewichtspercenten (m.u.v. mengsels van plantaardige oliën, vloeibaar, mengsels en bereidingen van de soorten gebruikt als preparaten voor het insmeren van bakvormen en m.u.v. vaste margarin…	Milk/dairy products	Milk/dairy products	Bovines/sheep/goats	Human consumption	No	0.1	Comext
1518	151800	15180091	kg	standolie en andere dierlijke of plantaardige oliën, alsmede fracties daarvan, gekookt, geoxideerd, gedehydreerd, gezwaveld, geblazen of op andere wijze chemisch gewijzigd (m.u.v. die bedoeld bij post 1516; linoxyne "geoxideerde lijnolie")	Industrial use	Other use	Livestock mammals (undefined)	Industrial use	Yes	0.1	Comext
1518	151800	15180095	kg	mengsels en bereidingen van dierlijke vetten en oliën of van dierlijke en plantaardige vetten en oliën, alsmede fracties daarvan, ongeschikt voor menselijke consumptie "yellow grease"	Industrial use	Other use	Livestock mammals (undefined)	Industrial use	Yes	0.1	Comext
1518	151800	15180099	kg	mengsels en bereidingen van dierlijke of plantaardige vetten of oliën of van fracties van verschillende vetten en oliën bedoeld bij hoofdstuk 15, ongeschikt voor menselijke consumptie, n.e.g.	Industrial use	Other use	Livestock mammals (undefined)	Industrial use	Yes	0.1	Comext
1601	160100	16010010	kg	leverworst van alle soorten, incl. bereidingen van deze producten, voor menselijke consumptie	Heated meat	Heated meat (min 70 degrees for 30 min)	Pigs	Human consumption	Yes	1	Comext
1601	160100	16010091	kg	gedroogde worst en smeerworst, niet gekookt en niet gebakken, van vlees, van slachtafvallen of van bloed (m.u.v. leverworst)	Dried and salted meat	Dried and salted meat	Livestock mammals (undefined)	Human consumption	Yes	1	Comext
1601	160100	16010099	kg	worst van alle soorten, van vlees, van slachtafvallen of van bloed, incl. bereidingen van deze producten, voor menselijke consumptie (m.u.v. leverworst en m.u.v. gedroogde worst en smeerworst, niet gekookt en niet gebakken)	Heated meat	Heated meat (min 70 degrees for 30 min)	All livestock animals (mammals and poultry)	Human consumption	Yes	1	Comext
1602	160210	16021000	kg	fijn gehomogeniseerde bereidingen van vlees, van slachtafvallen of van bloed, opgemaakt voor de verkoop in het klein als kindervoeding of als dieetvoeding, in verpakkingen met een nettogewicht van <= 250 g	Heated meat	Heated meat (min 70 degrees for 30 min)	All livestock animals (mammals and poultry)	Human consumption	Yes	1	Comext
1602	160220	16022010	kg	Bereidingen en conserven van levers van ganzen of van eenden (m.u.v. worst van alle soorten; fijn gehomogeniseerde bereidingen, opgemaakt voor de verkoop in het klein als kindervoeding of als dieetvoeding, in verpakkingen met een nettogewicht van <= 250 g)	Heated meat	Heated meat (min 70 degrees for 30 min)	Poultry other than chicken	Human consumption	Yes	1	Comext
1602	160220	16022090	kg	bereidingen van levers (m.u.v. worst van alle soorten; fijn gehomogeniseerde bereidingen, opgemaakt voor de verkoop in het klein als kindervoeding of als dieetvoeding, in verpakkingen met een nettogewicht van <= 250 g; bereidingen van levers van ganzen of van eenden)	Heated meat	Heated meat (min 70 degrees for 30 min)	All livestock animals (mammals and poultry)	Human consumption	Yes	1	Comext
1602	160231	16023111	kg	bereidingen en conserven van vlees van kalkoenen "pluimvee", bevattende uitsluitend ongekookt en ongebakken vlees van kalkoenen (m.u.v. worst van alle soorten)	Fresh meat	Fresh meat deboned	Turkey	Human consumption	Yes	1	Comext
1602	160231	16023119	kg	Bereidingen en conserven van vlees of van slachtafvallen van kalkoenen "pluimvee", bevattende >= 57 gewichtspercenten vlees of slachtafvallen van pluimvee (m.u.v. die welke uitsluitend ongekookt en ongebakken vlees van kalkoenen bevatten; worst van alle soorten; fijn gehomogeniseerde bereidingen, opgemaakt voor de verkoop in het klein als kindervoeding of als dieetvoeding, in verpakkingen met een…	Heated meat	Heated meat (min 70 degrees for 30 min)	Poultry other than chicken	Human consumption	Yes	1	Comext
1602	160231	16023180	kg	Bereidingen en conserven van vlees of van slachtafvallen van kalkoenen "pluimvee" (m.u.v. die met >= 57 gewichtspercenten vlees of slachtafvallen van pluimvee; worst van alle soorten; fijn gehomogeniseerde bereidingen, opgemaakt voor de verkoop in het klein als kindervoeding of als dieetvoeding, in verpakkingen met een nettogewicht van <= 250 g; bereidingen van levers; extracten en sappen van vle…	Heated meat	Heated meat (min 70 degrees for 30 min)	Poultry other than chicken	Human consumption	Yes	1	Comext
1602	160232	16023211	kg	bereidingen en conserven van vlees of van slachtafvallen, van hanen en van kippen "pluimvee", bevattende >= 57 gewichtspercenten vlees of slachtafvallen van pluimvee, ongekookt en ongebakken (m.u.v. worst van alle soorten en bereidingen van levers)	Fresh meat	Fresh meat deboned	Chicken	Human consumption	Yes	1	Comext
1602	160232	16023219	kg	bereidingen en conserven van vlees of van slachtafvallen, van hanen en van kippen "pluimvee", bevattende >= 57 gewichtspercenten vlees of slachtafvallen van pluimvee, gekookt of gebakken (m.u.v. worst van alle soorten; fijn gehomogeniseerde bereidingen, opgemaakt voor de verkoop in het klein als kindervoeding of als dieetvoeding, in verpakkingen met een nettogewicht van <= 250 g; bereidingen van …	Heated meat	Heated meat (min 70 degrees for 30 min)	Chicken	Human consumption	Yes	1	Comext
1602	160232	16023230	kg	bereidingen en conserven van vlees of van slachtafvallen, van hanen en van kippen "pluimvee", bevattende >= 25 doch < 57 gewichtspercenten vlees of slachtafvallen van pluimvee (m.u.v. worst van alle soorten; fijn gehomogeniseerde bereidingen, opgemaakt voor de verkoop in het klein als kindervoeding of als dieetvoeding, in verpakkingen met een nettogewicht van <= 250 g; bereidingen van levers; ext…	Heated meat	Heated meat (min 70 degrees for 30 min)	Chicken	Human consumption	Yes	1	Comext
1602	160232	16023290	kg	bereidingen en conserven van vlees of van slachtafvallen, van hanen en van kippen "pluimvee" (m.u.v. die met >= 25 gewichtspercenten vlees of slachtafvallen van pluimvee; worst van alle soorten; fijn gehomogeniseerde bereidingen, opgemaakt voor de verkoop in het klein als kindervoeding of als dieetvoeding, in verpakkingen met een nettogewicht van <= 250 g; bereidingen van levers; extracten en sap…	Heated meat	Heated meat (min 70 degrees for 30 min)	Chicken	Human consumption	Yes	1	Comext
1602	160239	16023921	kg	bereidingen en conserven van vlees of van slachtafvallen, van eenden, van ganzen of van parelhoenders "pluimvee", bevattende >= 57 gewichtspercenten vlees of slachtafvallen van pluimvee, ongekookt en ongebakken (m.u.v. worst van alle soorten en bereidingen van levers)	Fresh meat	Fresh meat deboned	Poultry (undefined)	Human consumption	Yes	1	Comext
1602	160239	16023929	kg	bereidingen en conserven van vlees of van slachtafvallen, van eenden, van ganzen of van parelhoenders "pluimvee", bevattende >= 57 gewichtspercenten vlees of slachtafvallen van pluimvee, gekookt of gebakken (m.u.v. worst van alle soorten; fijn gehomogeniseerde bereidingen, opgemaakt voor de verkoop in het klein als kindervoeding of als dieetvoeding, in verpakkingen met een nettogewicht van <= 250…	Heated meat	Heated meat (min 70 degrees for 30 min)	Poultry other than chicken	Human consumption	Yes	1	Comext
1602	160239	16023985	kg	bereidingen en conserven van vlees of van slachtafvallen, van eenden, van ganzen of van parelhoenders "pluimvee" (m.u.v. die met >= 57 gewichtspercenten vlees of slachtafvallen van pluimvee; worst van alle soorten; fijn gehomogeniseerde bereidingen, opgemaakt voor de verkoop in het klein als kindervoeding of als dieetvoeding, in verpakkingen met een nettogewicht van <= 250 g; bereidingen van leve…	Heated meat	Heated meat (min 70 degrees for 30 min)	Poultry other than chicken	Human consumption	Yes	1	Comext
1602	160241	16024110	kg	bereidingen en conserven van hammen en delen daarvan, van varkens "huisdieren"	Heated meat	Heated meat (min 70 degrees for 30 min)	Pigs	Human consumption	Yes	1	Comext
1602	160241	16024190	kg	bereidingen en conserven van hammen en delen daarvan, van varkens (m.u.v. die van varkens "huisdieren")	Heated meat	Heated meat (min 70 degrees for 30 min)	Pigs	Human consumption	Yes	1	Comext
1602	160242	16024210	kg	bereidingen en conserven van schouders en delen daarvan, van varkens "huisdieren"	Heated meat	Heated meat (min 70 degrees for 30 min)	Pigs	Human consumption	Yes	1	Comext
1602	160242	16024290	kg	bereidingen en conserven van schouders en delen daarvan, van varkens (m.u.v. die van varkens "huisdieren")	Heated meat	Heated meat (min 70 degrees for 30 min)	Pigs	Human consumption	Yes	1	Comext
1602	160249	16024911	kg	bereidingen en conserven van karbonadestrengen en delen daarvan, incl. mengsels van karbonadestreng en ham, van varkens "huisdieren" (m.u.v. halskarbonades)	Heated meat	Heated meat (min 70 degrees for 30 min)	Pigs	Human consumption	Yes	1	Comext
1602	160249	16024913	kg	bereidingen en conserven van halskarbonades en delen daarvan, incl. mengsels van halskarbonade en schouder, van varkens "huisdieren"	Heated meat	Heated meat (min 70 degrees for 30 min)	Pigs	Human consumption	Yes	1	Comext
1602	160249	16024915	kg	bereidingen en conserven van mengsels die ham, schouder, karbonadestreng of halskarbonade alsmede delen daarvan bevatten, van varkens "huisdieren" (m.u.v. mengsels die uitsluitend karbonadestreng en ham of halskarbonade en schouder bevatten)	Heated meat	Heated meat (min 70 degrees for 30 min)	Pigs	Human consumption	Yes	1	Comext
1602	160249	16024919	kg	bereidingen en conserven van vlees of van slachtafvallen, van varkens "huisdieren", >= 80 gewichtspercenten vlees of slachtafvallen, ongeacht van welke soort, incl. spek en vet, ongeacht van welke aard of herkomst, bevattend (m.u.v. karbonadestrengen en delen daarvan, halskarbonades en delen daarvan alsmede mengsels van karbonadestreng en ham of van halskarbonade en schouder en mengsels die ham, …	Heated meat	Heated meat (min 70 degrees for 30 min)	Pigs	Human consumption	Yes	1	Comext
1602	160249	16024930	kg	bereidingen en conserven van vlees of van slachtafvallen, incl. mengsels, van varkens "huisdieren", >= 40 doch < 80 gewichtspercenten vlees of slachtafvallen, ongeacht van welke soort, incl. spek en vet ongeacht van welke aard of herkomst, bevattend (m.u.v. worst van alle soorten; fijn gehomogeniseerde bereidingen, opgemaakt voor de verkoop in het klein als kindervoeding of als dieetvoeding, in v…	Heated meat	Heated meat (min 70 degrees for 30 min)	Pigs	Human consumption	Yes	1	Comext
1602	160249	16024950	kg	bereidingen en conserven van vlees of van slachtafvallen, incl. mengsels, van varkens "huisdieren", < 40 gewichtspercenten vlees of slachtafvallen, ongeacht van welke soort, incl. spek en vet ongeacht van welke aard of herkomst, bevattend (m.u.v. worst van alle soorten; fijn gehomogeniseerde bereidingen, opgemaakt voor de verkoop in het klein als kindervoeding of als dieetvoeding, in verpakkingen…	Heated meat	Heated meat (min 70 degrees for 30 min)	Pigs	Human consumption	Yes	1	Comext
1602	160249	16024990	kg	bereidingen en conserven van vlees of van slachtafvallen, incl. mengsels, van varkens (m.u.v. die van varkens "huisdieren"; hammen, schouders en delen daarvan; worst van alle soorten; fijn gehomogeniseerde bereidingen, opgemaakt voor de verkoop in het klein als kindervoeding of als dieetvoeding, in verpakkingen met een nettogewicht van <= 250 g; bereidingen van levers; extracten en sappen van vle…	Heated meat	Heated meat (min 70 degrees for 30 min)	Pigs	Human consumption	Yes	1	Comext
1602	160250	16025010	kg	bereidingen en conserven van vlees of van slachtafvallen, van runderen, ongekookt en ongebakken, incl. mengsels van gekookt of gebakken en ongekookt of ongebakken vlees of slachtafvallen (m.u.v. worst van alle soorten en bereidingen van levers)	Fresh meat	Fresh meat deboned	Bovines	Human consumption	Yes	1	Comext
1602	160250	16025031	kg	corned beef in luchtdichte verpakkingen	Heated meat	Heated meat (min 70 degrees for 30 min)	Bovines	Human consumption	Yes	1	Comext
1602	160250	16025095	kg	Bereidingen en conserven van vlees of van slachtafvallen, van runderen, gekookt of gebakken (m.u.v. corned beef in luchtdichte verpakkingen; worst van alle soorten; fijn gehomogeniseerde bereidingen, opgemaakt voor de verkoop in het klein als kindervoeding of als dieetvoeding, in verpakkingen met een nettogewicht van <= 250 g; bereidingen van levers; extracten en sappen van vlees)	Heated meat	Heated meat (min 70 degrees for 30 min)	Bovines	Human consumption	Yes	1	Comext
1602	160290	16029010	kg	bereidingen van bloed van dieren van alle soorten (m.u.v. worst van alle soorten)	Heated meat	Heated meat (min 70 degrees for 30 min)	All livestock animals (mammals and poultry)	Human consumption	Yes	1	Comext
1602	160290	16029031	kg	bereidingen en conserven van vlees of van slachtafvallen, van wild of van konijn (m.u.v. die van in het wild levende varkens; worst van alle soorten; fijn gehomogeniseerde bereidingen, opgemaakt voor de verkoop in het klein als kindervoeding of als dieetvoeding, in verpakkingen met een nettogewicht van <= 250 g; bereidingen van levers; extracten en sappen van vlees)	Fresh meat	Fresh meat deboned	Other mammals	Human consumption	Yes	1	Comext
1602	160290	16029051	kg	bereidingen en conserven van vlees of van slachtafvallen, die vlees of slachtafvallen van varkens "huisdieren" bevatten (m.u.v. die van pluimvee, van runderen, van rendieren, van wild of van konijn; worst van alle soorten; fijn gehomogeniseerde bereidingen, opgemaakt voor de verkoop in het klein als kindervoeding of als dieetvoeding, in verpakkingen met een nettogewicht van <= 250 g; bereidingen …	Heated meat	Heated meat (min 70 degrees for 30 min)	Pigs	Human consumption	Yes	1	Comext
1602	160290	16029061	kg	bereidingen en conserven van vlees of van slachtafvallen, ongekookt en ongebakken, die vlees of slachtafvallen van runderen bevatten, incl. mengsels van gekookt of gebakken vlees of gekookte of gebakken slachtafvallen en ongekookt en ongebakken vlees of ongekookte en ongebakken slachtafvallen (m.u.v. die van pluimvee, van varkens "huisdieren", van rendieren, van wild of van konijn; worst van alle…	Fresh meat	Fresh meat deboned	Bovines	Human consumption	Yes	1	Comext
1602	160290	16029069	kg	bereidingen en conserven van vlees of van slachtafvallen, gekookt of gebakken, die vlees of slachtafvallen van runderen bevatten (m.u.v. die van pluimvee, van varkens "huisdieren", van rendieren, van wild of van konijn; worst van alle soorten; fijn gehomogeniseerde bereidingen, opgemaakt voor de verkoop in het klein als kindervoeding of als dieetvoeding, in verpakkingen met een nettogewicht van <…	Heated meat	Heated meat (min 70 degrees for 30 min)	Bovines	Human consumption	Yes	1	Comext
1602	160290	16029091	kg	bereidingen en conserven van vlees of van slachtafvallen, van schapen, (m.u.v. worst van alle soorten en bereidingen en conserven van levers; fijn gehomogeniseerde bereidingen, opgemaakt voor de verkoop in het klein als kindervoeding of als dieetvoeding, in verpakkingen met een nettogewicht van <= 250 g; bereidingen van levers; extracten en sappen van vlees en vlees of slachtafvallen van runderen…	Heated meat	Heated meat (min 70 degrees for 30 min)	Sheep	Human consumption	Yes	1	Comext
1602	160290	16029095	kg	bereidingen en conserven van vlees of van slachtafvallen, van geiten, (m.u.v. worst van alle soorten en bereidingen en conserven van levers; fijn gehomogeniseerde bereidingen, opgemaakt voor de verkoop in het klein als kindervoeding of als dieetvoeding, in verpakkingen met een nettogewicht van <= 250 g; bereidingen van levers; en vlees of slachtafvallen van runderen of varkens "huisdieren" bevatt…	Heated meat	Heated meat (min 70 degrees for 30 min)	Goats	Human consumption	Yes	1	Comext
1602	160290	16029099	kg	Bereidingen en conserven van vlees of van slachtafvallen (m.u.v. die van pluimvee, van varkens, van runderen, van rendieren, van wild, van konijn, van schapen, van geiten; worst van alle soorten; fijn gehomogeniseerde bereidingen, opgemaakt voor de verkoop in het klein als kindervoeding of als dieetvoeding, in verpakkingen met een nettogewicht van <= 250 g; bereidingen van levers; extracten en sa…	Heated meat	Heated meat (min 70 degrees for 30 min)	Other mammals	Human consumption	Yes	1	Comext
1603	160300	16030010	kg	extracten en sappen van vlees, van vis, van schaaldieren, van weekdieren of van andere ongewervelde waterdieren, in verpakkingen met een netto-inhoud per onmiddellijke verpakking van <= 1 kg	Fresh meat	Fresh meat deboned	Livestock mammals (undefined)	Human consumption	Yes	0.1	Comext
1603	160300	16030080	kg	extracten en sappen van vlees, van vis, van schaaldieren, van weekdieren of van andere ongewervelde waterdieren, in verpakkingen met een netto-inhoud per onmiddellijke verpakking van > 1 kg	Fresh meat	Fresh meat deboned	Livestock mammals (undefined)	Human consumption	Yes	0.1	Comext
1901	190110	19011000	kg	bereidingen van meel, gort, gries, griesmeel, zetmeel of moutextract, geen of < 40 gewichtspercenten cacao bevattend, berekend op een geheel ontvette basis, n.e.g.; bereidingen van melk, room, karnemelk, gestremde melk en room, wei, yoghurt, kefir en dergelijke producten bedoeld bij de posten 0401 tot en met 0404, geen of < 5 gewichtspercenten cacao bevattend, berekend op een geheel ontvette basi…	Milk/dairy products	Milk/dairy products	Bovines/sheep/goats	Human consumption	No	0.1	Comext
1901	190120	19012000	kg	mengsels en deeg van meel, gort, gries, griesmeel, zetmeel of moutextract, geen of < 40 gewichtspercenten cacao bevattend, berekend op een geheel ontvette basis, n.e.g.; mengsels en deeg van melk, room, karnemelk, gestremde melk en room, wei, yoghurt, kefir en dergelijke producten bedoeld bij de posten 0401 tot en met 0404, geen of < 5 gewichtspercenten cacao bevattend, berekend op een geheel ont…	Milk/dairy products	Milk/dairy products	Bovines/sheep/goats	Human consumption	No	0.1	Comext
1901	190190	19019099	kg	bereidingen voor menselijke consumptie van meel, gort, gries, griesmeel, zetmeel of moutextract, geen of < 40 gewichtspercenten cacao bevattend, berekend op een geheel ontvette basis, en bereidingen voor menselijke consumptie van melk, room, karnemelk, gestremde melk en room, wei, yoghurt, kefir en dergelijke producten bedoeld bij 0401 t/m 0404, geen of < 5 gewichtspercenten cacao bevattend, bere…	Milk/dairy products	Milk/dairy products	Bovines/sheep/goats	Human consumption	No	0.1	Comext
1902	190211	19021100	kg	deegwaren waarin ei is verwerkt (m.u.v. gekookte, gevulde of op andere wijze bereide deegwaren)	Table eggs/egg products	Eggs for human consumption	Chicken	Human consumption	No	0.1	Comext
1902	190220	19022030	kg	met vlees of andere zelfstandigheden gevulde deegwaren, ook indien gekookt of op andere wijze bereid, bevattende > 20 gewichtspercenten worst, vlees of slachtafvallen van alle soorten, incl. vet van alle soorten of oorsprong	Fresh meat	Fresh meat deboned	Livestock mammals (undefined)	Human consumption	Yes	0.1	Comext
1902	190220	19022091	kg	met vlees of andere zelfstandigheden gevulde deegwaren, gekookt (m.u.v. deegwaren bevattende > 20 gewichtspercenten vis, schaal- of weekdieren of andere ongewervelde waterdieren of > 20 gewichtspercenten worst, vlees of slachtafvallen van alle soorten, incl. vet van alle soorten of oorsprong)	Fresh meat	Fresh meat deboned	Livestock mammals (undefined)	Human consumption	Yes	0.1	Comext
1902	190220	19022099	kg	met vlees of andere zelfstandigheden gevulde deegwaren, ook op andere wijze bereid (m.u.v. gekookte of gebakken deegwaren en m.u.v. deegwaren bevattende > 20 gewichtspercenten vis, schaal- of weekdieren of andere ongewervelde waterdieren of > 20 gewichtspercenten worst, vlees of slachtafvallen van alle soorten, incl. vet van alle soorten of oorsprong)	Fresh meat	Fresh meat deboned	Livestock mammals (undefined)	Human consumption	Yes	0.1	Comext
1905	190590	19059080	kg	Pizza's, quiches en andere bakkerswaren, met een gehalte van 5 of minder gewichtspercenten aan sacharose, invertsuiker of isoglucose (m.u.v. bros gebakken brood, zgn. "knäckebröd", koekjes en biscuits, wafels en wafeltjes, beschuit en vergelijkbare geroosterde producten, brood, ouwel in bladen, hosties, ouwels voor geneesmiddelen, plakouwels e.d. producten, van meel of van zetmeel)	Frozen meat	Frozen meat deboned	Livestock mammals (undefined)	Human consumption	Yes	0.01	Comext
2105	210500	21050010	kg	consumptie-ijs, ook indien cacao bevattend, geen of minder dan 3 gewichtspercenten van melk afkomstige vetstoffen bevattend	Milk/dairy products	Milk/dairy products	Bovines/sheep/goats	Human consumption	No	0.01	Comext
2105	210500	21050091	kg	consumptie-ijs, ook indien cacao bevattend, met een gehalte aan van melk afkomstige vetstoffen van >= 3 gewichtspercenten, doch < 7 gewichtspercenten	Milk/dairy products	Milk/dairy products	Bovines/sheep/goats	Human consumption	No	0.1	Comext
2105	210500	21050099	kg	consumptie-ijs, ook indien cacao bevattend, met een gehalte aan van melk afkomstige vetstoffen van >= 7 gewichtspercenten	Milk/dairy products	Milk/dairy products	Bovines/sheep/goats	Human consumption	No	0.1	Comext
2106	210690	21069092	kg	producten voor menselijke consumptie, n.e.g., bevattende geen van melk afkomstige vetstoffen, sacharose, isoglucose, glucose of zetmeel, of bevattende < 1,5 gewichtspercenten van melk afkomstige vetstoffen, < 5 gewichtspercenten sacharose of isoglucose, < 5 gewichtspercenten glucose of < 5 gewichtspercenten zetmeel	Milk/dairy products	Milk/dairy products	Bovines/sheep/goats	Human consumption	No	0.01	Comext
2106	210690	21069098	kg	producten voor menselijke consumptie, n.e.g., bevattende >= 1,5 gewichtspercenten van melk afkomstige vetstoffen, >= 5 gewichtspercenten sacharose of isoglucose, >= 5 gewichtspercenten glucose of >= 5 gewichtspercenten zetmeel	Milk/dairy products	Milk/dairy products	Bovines/sheep/goats	Human consumption	No	0.1	Comext
2301	230110	23011000	kg	meel, poeder en pellets, van vlees of van slachtafvallen, ongeschikt voor menselijke consumptie; kanen	Blood-meal, MBM, offal	Blood-meal, MBM, offal	All livestock animals (mammals and poultry)	On farm - crops and animals	Yes	1	Comext
2309	230910	23091011	kg	honden- en kattenvoer, opgemaakt voor de verkoop in het klein, bevattende glucose "druivensuiker", glucosestroop, maltodextrine of maltodextrinestroop, doch geen zetmeel of zuivelproducten of met een zetmeelgehalte van <= 10 gewichtspercenten en een gehalte aan zuivelproducten van < 10 gewichtspercenten	Heated meat	Pet food	Livestock mammals (undefined)	Pet food	Yes	1	Comext
2309	230910	23091013	kg	honden- en kattenvoer, opgemaakt voor de verkoop in het klein, bevattende glucose "druivensuiker", glucosestroop, maltodextrine of maltodextrinestroop, doch geen zetmeel of met een zetmeelgehalte van <= 10 gewichtspercenten en met een gehalte aan zuivelproducten van >= 10 gewichtspercenten, doch < 50 gewichtspercenten	Heated meat	Pet food	Livestock mammals (undefined)	Pet food	Yes	1	Comext
2309	230910	23091015	kg	honden- en kattenvoer, opgemaakt voor de verkoop in het klein, bevattende glucose "druivensuiker", glucosestroop, maltodextrine of maltodextrinestroop, doch geen zetmeel of met een zetmeelgehalte van <= 10 gewichtspercenten en met een gehalte aan zuivelproducten van >= 50 gewichtspercenten, doch < 75 gewichtspercenten	Heated meat	Pet food	Livestock mammals (undefined)	Pet food	Yes	1	Comext
2309	230910	23091019	kg	honden- en kattenvoer, opgemaakt voor de verkoop in het klein, bevattende glucose "druivensuiker", glucosestroop, maltodextrine of maltodextrinestroop, doch geen zetmeel of met een zetmeelgehalte van <= 10 gewichtspercenten en met een gehalte aan zuivelproducten van >= 75 gewichtspercenten	Heated meat	Pet food	Livestock mammals (undefined)	Pet food	Yes	1	Comext
2309	230910	23091031	kg	honden- en kattenvoer, opgemaakt voor de verkoop in het klein, bevattende glucose "druivensuiker", glucosestroop, maltodextrine of maltodextrinestroop, met een zetmeelgehalte van > 10 doch <= 30 gewichtspercenten, geen zuivelproducten bevattend of met een gehalte aan zuivelproducten van < 10 gewichtspercenten	Heated meat	Pet food	Livestock mammals (undefined)	Pet food	Yes	1	Comext
2309	230910	23091033	kg	honden- en kattenvoer, opgemaakt voor de verkoop in het klein, bevattende glucose "druivensuiker", glucosestroop, maltodextrine of maltodextrinestroop, met een zetmeelgehalte van > 10 doch <= 30 gewichtspercenten en met een gehalte aan zuivelproducten van >= 10 doch minder dan < 50 gewichtspercenten	Heated meat	Pet food	Livestock mammals (undefined)	Pet food	Yes	1	Comext
2309	230910	23091039	kg	honden- en kattenvoer, opgemaakt voor de verkoop in het klein, bevattende glucose "druivensuiker", glucosestroop, maltodextrine of maltodextrinestroop, met een gehalte aan zuivelproducten van >= 50 gewichtspercenten	Heated meat	Pet food	Livestock mammals (undefined)	Pet food	Yes	1	Comext
2309	230910	23091051	kg	honden- en kattenvoer, opgemaakt voor de verkoop in het klein, bevattende glucose "druivensuiker", glucosestroop, maltodextrine of maltodextrinestroop, met een zetmeelgehalte van > 30 gewichtspercenten, geen zuivelproducten bevattende of met een gehalte aan zuivelproducten van < 10 gewichtspercenten	Heated meat	Pet food	Livestock mammals (undefined)	Pet food	Yes	1	Comext
2309	230910	23091053	kg	honden- en kattenvoer, opgemaakt voor de verkoop in het klein, bevattende glucose "druivensuiker", glucosestroop, maltodextrine of maltodextrinestroop, met een zetmeelgehalte van > 30 gewichtspercenten, en met een gehalte aan zuivelproducten van >= 10 gewichtspercenten doch < 50 gewichtspercenten	Heated meat	Pet food	Livestock mammals (undefined)	Pet food	Yes	1	Comext
2309	230910	23091059	kg	honden- en kattenvoer, opgemaakt voor de verkoop in het klein, bevattende glucose "druivensuiker", glucosestroop, maltodextrine of maltodextrinestroop, met een zetmeelgehalte van > 30 gewichtspercenten, en met een gehalte aan zuivelproducten van >= 50 gewichtspercenten	Heated meat	Pet food	Livestock mammals (undefined)	Pet food	Yes	1	Comext
2309	230910	23091070	kg	honden- en kattenvoer, opgemaakt voor de verkoop in het klein, geen zetmeelglucose "druivensuiker", glucosestroop, maltodextrine of maltodextrinestroop doch wel zuivelproducten bevattend	Heated meat	Pet food	Livestock mammals (undefined)	Pet food	Yes	1	Comext
2309	230910	23091090	kg	honden- en kattenvoer, opgemaakt voor de verkoop in het klein, geen zetmeelglucose "druivensuiker", glucosestroop, maltodextrine of maltodextrinestroop en geen zuivelproducten bevattend	Heated meat	Pet food	Livestock mammals (undefined)	Pet food	Yes	1	Comext
2309	230990	23099031	kg	bereidingen, zog. "premelanges" daaronder begrepen, van de soort gebruikt voor het voederen van dieren, bevattende glucose "druivensuiker", glucosestroop, maltodextrine of maltodextrinestroop, doch geen zetmeel bevattende of met een zetmeelgehalte van <= 10 gewichtspercenten, geen zuivelproducten bevattend of met een gehalte aan zuivelproducten van < 10 gewichtspercenten (m.u.v. honden- en katten…	Milk/dairy products	Milk/dairy products	Bovines/sheep/goats	Animal feed	No	0.1	Comext
2309	230990	23099033	kg	bereidingen, zog. "premelanges" daaronder begrepen, van de soort gebruikt voor het voederen van dieren, bevattende glucose "druivensuiker", glucosestroop, maltodextrine of maltodextrinestroop, doch geen zetmeel bevattende of met een zetmeelgehalte van <= 10 gewichtspercenten en met een gehalte aan zuivelproducten van >= 10 doch minder dan < 50 gewichtspercenten (m.u.v. honden- en kattenvoer, opge…	Milk/dairy products	Milk/dairy products	Bovines/sheep/goats	Animal feed	No	0.1	Comext
2309	230990	23099035	kg	bereidingen, zog. "premelanges" daaronder begrepen, van de soort gebruikt voor het voederen van dieren, bevattende glucose "druivensuiker", glucosestroop, maltodextrine of maltodextrinestroop, doch geen zetmeel bevattende of met een zetmeelgehalte van <= 10 gewichtspercenten en met een gehalte aan zuivelproducten van >= 50 doch minder dan < 75 gewichtspercenten (m.u.v. honden- en kattenvoer, opge…	Milk/dairy products	Milk/dairy products	Bovines/sheep/goats	Animal feed	No	1	Comext
2309	230990	23099039	kg	bereidingen, zog. "premelanges" daaronder begrepen, van de soort gebruikt voor het voederen van dieren, bevattende glucose "druivensuiker", glucosestroop, maltodextrine of maltodextrinestroop, doch geen zetmeel bevattende of met een zetmeelgehalte van <= 10 gewichtspercenten en met een gehalte aan zuivelproducten van >= 75 gewichtspercenten (m.u.v. honden- en kattenvoer, opgemaakt voor de verkoop…	Milk/dairy products	Milk/dairy products	Bovines/sheep/goats	Animal feed	No	1	Comext
2309	230990	23099041	kg	bereidingen, zog. "premelanges" daaronder begrepen, van de soort gebruikt voor het voederen van dieren, bevattende glucose "druivensuiker", glucosestroop, maltodextrine of maltodextrinestroop, met een zetmeelgehalte van >= 10 doch <= 30 gewichtspercenten, geen zuivelproducten bevattend of met een gehalte aan zuivelproducten van <= 10 gewichtspercenten (m.u.v. honden- en kattenvoer, opgemaakt voor…	Milk/dairy products	Milk/dairy products	Bovines/sheep/goats	Animal feed	No	0.1	Comext
2309	230990	23099043	kg	bereidingen, zog. "premelanges" daaronder begrepen, van de soort gebruikt voor het voederen van dieren, bevattende glucose "druivensuiker", glucosestroop, maltodextrine of maltodextrinestroop, met een zetmeelgehalte van >= 10 doch <= 30 gewichtspercenten, en met een gehalte aan zuivelproducten van > 10 doch <= 50 gewichtspercenten (m.u.v. honden- en kattenvoer, opgemaakt voor de verkoop in het kl…	Milk/dairy products	Milk/dairy products	Bovines/sheep/goats	Animal feed	No	0.1	Comext
2309	230990	23099049	kg	bereidingen, zog. "premelanges" daaronder begrepen, van de soort gebruikt voor het voederen van dieren, bevattende glucose "druivensuiker", glucosestroop, maltodextrine of maltodextrinestroop, met een zetmeelgehalte van >= 10 doch <= 30 gewichtspercenten, en met een gehalte aan zuivelproducten van >= 50 gewichtspercenten (m.u.v. honden- en kattenvoer, opgemaakt voor de verkoop in het klein)	Milk/dairy products	Milk/dairy products	Bovines/sheep/goats	Animal feed	No	1	Comext
2309	230990	23099051	kg	bereidingen, zog. "premelanges" daaronder begrepen, van de soort gebruikt voor het voederen van dieren, bevattende glucose "druivensuiker", glucosestroop, maltodextrine of maltodextrinestroop, met een zetmeelgehalte van >= 30 gewichtspercenten, geen zuivelproducten bevattend of met een gehalte aan zuivelproducten van <= 10 gewichtspercenten (m.u.v. honden- en kattenvoer, opgemaakt voor de verkoop…	Milk/dairy products	Milk/dairy products	Bovines/sheep/goats	Animal feed	No	0.1	Comext
2309	230990	23099053	kg	bereidingen, zog. "premelanges" daaronder begrepen, van de soort gebruikt voor het voederen van dieren, bevattende glucose "druivensuiker", glucosestroop, maltodextrine of maltodextrinestroop, met een zetmeelgehalte van >= 30 gewichtspercenten, met een gehalte aan zuivelproducten van >= 10 doch <= 50 gewichtspercenten (m.u.v. honden- en kattenvoer, opgemaakt voor de verkoop in het klein)	Milk/dairy products	Milk/dairy products	Bovines/sheep/goats	Animal feed	No	0.1	Comext
2309	230990	23099059	kg	bereidingen, zog. "premelanges" daaronder begrepen, van de soort gebruikt voor het voederen van dieren, bevattende glucose "druivensuiker", glucosestroop, maltodextrine of maltodextrinestroop, met een zetmeelgehalte van >= 30 gewichtspercenten en met een gehalte aan zuivelproducten van >= 50 gewichtspercenten (m.u.v. honden- en kattenvoer, opgemaakt voor de verkoop in het klein)	Milk/dairy products	Milk/dairy products	Bovines/sheep/goats	Animal feed	No	1	Comext
2309	230990	23099070	kg	bereidingen, zog. "premelanges" daaronder begrepen, van de soort gebruikt voor het voederen van dieren, geen zetmeel, glucose "druivensuiker", glucosestroop, maltodextrine of maltodextrinestroop, doch wel zuivelproducten bevattend (m.u.v. honden- en kattenvoer, opgemaakt voor de verkoop in het klein)	Milk/dairy products	Milk/dairy products	Bovines/sheep/goats	Animal feed	No	0.1	Comext
3001	300120	30012090	kg	extracten van klieren of van ander organen, of van afscheidingsproducten daarvan, van dieren, voor opotherapeutisch gebruik	Pharmaceutical use	Pharmaceutical use	All live animals	Pharmaceutical use	Yes	1	Comext
3001	300190	30019020	kg	klieren en andere organen, voor opotherapeutisch gebruik, gedroogd, al dan niet in poedervorm, andere stoffen van menselijke oorsprong, bereid voor therapeutisch of profylactisch gebruik, n.e.g.	Pharmaceutical use	Pharmaceutical use	All live animals	Pharmaceutical use	Yes	1	Comext
3001	300190	30019098	kg	Klieren en andere organen van dierlijke oorsprong, voor opotherapeutisch gebruik, gedroogd, ook indien in poedervorm, en andere stoffen van dierlijke oorsprong, bereid voor therapeutisch of profylactisch gebruik, n.e.g. (m.u.v. heparine en zouten daarvan)	Pharmaceutical use	Pharmaceutical use	All live animals	Pharmaceutical use	Yes	1	Comext
3002	300212	30021200	kg	Sera van geïmmuniseerde dieren of personen, alsmede andere bloedfracties	Pharmaceutical use	Pharmaceutical use	All live animals	Pharmaceutical use	Yes	1	Comext
3002	300213	30021300	kg	Immunologische producten, onvermengd, noch in afgemeten hoeveelheden noch opgemaakt voor de verkoop in het klein	Pharmaceutical use	Pharmaceutical use	All live animals	Pharmaceutical use	Yes	0.1	Comext
3002	300214	30021400	kg	Immunologische producten, vermengd, noch in afgemeten hoeveelheden noch opgemaakt voor de verkoop in het klein	Pharmaceutical use	Pharmaceutical use	All live animals	Pharmaceutical use	Yes	0.1	Comext
3002	300215	30021500	kg	Immunologische producten, in afgemeten hoeveelheden of opgemaakt voor de verkoop in het klein	Pharmaceutical use	Pharmaceutical use	All live animals	Pharmaceutical use	Yes	0.1	Comext
3002	300219	30021900	kg	Immunologische producten, n.e.g.	Pharmaceutical use	Pharmaceutical use	All live animals	Pharmaceutical use	Yes	0.1	Comext
3002	300290	30029030	kg	Dierlijk bloed bereid voor therapeutisch of profylactisch gebruik of voor het stellen van diagnosen	Pharmaceutical use	Pharmaceutical use	All live animals	Pharmaceutical use	Yes	1	Comext
3101	310100	31010000	kg	meststoffen van dierlijke of van plantaardige oorsprong, ook indien onderling vermengd of chemisch behandeld; meststoffen verkregen door vermenging of chemische behandeling van dierlijke of plantaardige producten (m.u.v. die in tabletten of in dergelijke vormen, dan wel in verpakkingen met een brutogewicht van <= 10 kg)	Litter and manure	Manure	All live animals	On farm - crops	No	1	TRACES
3101	310100	31010000	kg	meststoffen van dierlijke of van plantaardige oorsprong, ook indien onderling vermengd of chemisch behandeld; meststoffen verkregen door vermenging of chemische behandeling van dierlijke of plantaardige producten (m.u.v. die in tabletten of in dergelijke vormen, dan wel in verpakkingen met een brutogewicht van <= 10 kg)	Litter and manure	Manure	Equines	On farm - crops	No	1	TRACES
3101	310100	31010000	kg	meststoffen van dierlijke of van plantaardige oorsprong, ook indien onderling vermengd of chemisch behandeld; meststoffen verkregen door vermenging of chemische behandeling van dierlijke of plantaardige producten (m.u.v. die in tabletten of in dergelijke vormen, dan wel in verpakkingen met een brutogewicht van <= 10 kg)	Litter and manure	Manure	Bovines	On farm - crops	No	1	TRACES
3101	310100	31010000	kg	meststoffen van dierlijke of van plantaardige oorsprong, ook indien onderling vermengd of chemisch behandeld; meststoffen verkregen door vermenging of chemische behandeling van dierlijke of plantaardige producten (m.u.v. die in tabletten of in dergelijke vormen, dan wel in verpakkingen met een brutogewicht van <= 10 kg)	Litter and manure	Manure	Pigs	On farm - crops	No	1	TRACES
3101	310100	31010000	kg	meststoffen van dierlijke of van plantaardige oorsprong, ook indien onderling vermengd of chemisch behandeld; meststoffen verkregen door vermenging of chemische behandeling van dierlijke of plantaardige producten (m.u.v. die in tabletten of in dergelijke vormen, dan wel in verpakkingen met een brutogewicht van <= 10 kg)	Litter and manure	Manure	Sheep	On farm - crops	No	1	TRACES
3101	310100	31010000	kg	meststoffen van dierlijke of van plantaardige oorsprong, ook indien onderling vermengd of chemisch behandeld; meststoffen verkregen door vermenging of chemische behandeling van dierlijke of plantaardige producten (m.u.v. die in tabletten of in dergelijke vormen, dan wel in verpakkingen met een brutogewicht van <= 10 kg)	Litter and manure	Manure	Goats	On farm - crops	No	1	TRACES
3101	310100	31010000	kg	meststoffen van dierlijke of van plantaardige oorsprong, ook indien onderling vermengd of chemisch behandeld; meststoffen verkregen door vermenging of chemische behandeling van dierlijke of plantaardige producten (m.u.v. die in tabletten of in dergelijke vormen, dan wel in verpakkingen met een brutogewicht van <= 10 kg)	Litter and manure	Manure	Poultry (undefined)	On farm - crops	No	1	TRACES
3302	330210	33021029	kg	bereidingen op basis van reukstoffen, die alle essentiële aromatische stoffen van een bepaalde drank bevatten, bevattende >= 1,5 gewichtspercent van melk afkomstige vetstoffen, >= 5 gewichtspercenten sacharose of isoglucose of >= 5 gewichtspercenten glucose of zetmeel, van de soort gebruikt in de drankenindustrie (m.u.v. die met een effectief alcohol-volumegehalte van > 0,5% vol)	Milk/dairy products	Milk/dairy products	Bovines/sheep/goats	Human consumption	No	0.1	Comext
3501	350110	35011010	kg	caseïne bestemd voor het vervaardigen van kunstmatige textielvezels	Milk/dairy products	Milk/dairy products	Bovines/sheep/goats	Human consumption	No	0.1	Comext
3501	350110	35011050	kg	caseïne bestemd voor industriële doeleinden (m.u.v. die voor de vervaardiging van producten voor menselijke consumptie of van veevoeder en m.u.v. caseïne bestemd voor het vervaardigen van kunstmatige textielvezels)	Milk/dairy products	Milk/dairy products	Bovines/sheep/goats	Human consumption	No	1	Comext
3501	350110	35011090	kg	caseïne bestemd voor de vervaardiging van producten voor menselijke consumptie of van veevoeder en andere caseïne (m.u.v. caseïne bestemd voor het vervaardigen van kunstmatige textielvezels of voor andere industriële doeleinden)	Milk/dairy products	Milk/dairy products	Bovines/sheep/goats	Animal feed	No	1	Comext
3501	350190	35019010	kg	lijm van caseïne (m.u.v. deze bestemd voor het verkoop in het klein als lijm met een gewicht van < 1kg)	Milk/dairy products	Milk/dairy products	Bovines/sheep/goats	Human consumption	No	1	Comext
3501	350190	35019090	kg	caseïnaten en andere derivaten van caseïne (m.u.v. lijm van caseïne)	Milk/dairy products	Milk/dairy products	Bovines/sheep/goats	Human consumption	No	1	Comext
3502	350211	35021110	kg	gedroogd ovoalbumine "in de vorm van bladen, schilfers, kristallen, poeder enz.", ongeschikt of ongeschikt gemaakt voor menselijke consumptie	Table eggs/egg products	Egg products of poultry	Poultry (undefined)	Human consumption	No	1	Comext
3502	350211	35021190	kg	gedroogd ovoalbumine "in de vorm van bladen, schilfers, kristallen, poeder enz.", geschikt voor menselijke consumptie	Table eggs/egg products	Eggs for human consumption	Poultry (undefined)	Human consumption	No	1	Comext
3502	350219	35021910	kg	ovoalbumine, ongeschikt of ongeschikt gemaakt voor menselijke consumptie (niet gedroogd "in de vorm van bladen, schilfers, kristallen, poeder enz.")	Table eggs/egg products	Egg products of poultry	Poultry (undefined)	Human consumption	No	1	Comext
3502	350219	35021990	kg	ovoalbumine, geschikt voor menselijke consumptie (niet gedroogd "in de vorm van bladen, schilfers, kristallen, poeder enz.")	Table eggs/egg products	Eggs for human consumption	Poultry (undefined)	Human consumption	No	1	Comext
3502	350220	35022010	kg	lactoalbumine, incl. concentraten van twee of meer weiproteïnen, bevattende > 80 gewichtspercenten weiproteïnen, berekend op de droge stof, ongeschikt of ongeschikt gemaakt voor menselijke consumptie	Milk/dairy products	Milk/dairy products	Bovines/sheep/goats	Human consumption	No	1	Comext
3502	350220	35022091	kg	lactoalbumine, incl. concentraten van twee of meer weiproteïnen, bevattende > 80 gewichtspercenten weiproteïnen, berekend op de droge stof, geschikt voor menselijke consumptie, gedroogd "in de vorm van bladen, schilfers, kristallen, poeder enz."	Milk/dairy products	Milk/dairy products	Bovines/sheep/goats	Human consumption	No	1	Comext
3502	350220	35022099	kg	lactoalbumine, incl. concentraten van twee of meer weiproteïnen, bevattende > 80 gewichtspercenten weiproteïnen, berekend op de droge stof, geschikt voor menselijke consumptie (niet gedroogd "in de vorm van bladen, schilfers, kristallen, poeder enz.")	Milk/dairy products	Milk/dairy products	Bovines/sheep/goats	Human consumption	No	1	Comext
3502	350290	35029020	kg	albuminen, ongeschikt of ongeschikt gemaakt voor menselijke consumptie (m.u.v. ovoalbumine, lactoalbumine en concentraten van twee of meer weiproteïnen, bevattende > 80 gewichtspercenten weiproteïnen, berekend op de droge stof)	Industrial use	Other use	Livestock mammals (undefined)	Industrial use	Yes	1	Comext
3502	350290	35029070	kg	albuminen, geschikt voor menselijke consumptie (m.u.v. ovoalbumine, lactoalbumine en concentraten van twee of meer weiproteïnen, bevattende > 80 gewichtspercenten weiproteïnen, berekend op de droge stof)	Industrial use	Other use	Livestock mammals (undefined)	Industrial use	Yes	1	Comext
3502	350290	35029090	kg	albuminaten en andere derivaten van albuminen	Industrial use	Other use	Livestock mammals (undefined)	Industrial use	Yes	1	Comext
3503	350300	35030010	kg	gelatine, incl. gelatine in vierkantige of rechthoekige bladen of vellen, ook indien gekleurd of aan het oppervlak bewerkt, en derivaten daarvan (m.u.v. onzuivere gelatine)	Industrial use	Gelatine, collagen, tallow (incl. products for industrial use)	Livestock mammals (undefined)	Industrial use	Yes	1	Comext
3503	350300	35030080	kg	isinglass en andere lijm van dierlijke oorsprong (m.u.v. lijm van caseïne bedoeld bij post 3501)	Industrial use	Other use	Livestock mammals (undefined)	Industrial use	Yes	1	Comext
3504	350400	35040010	kg	Melkproteïneconcentraten met een proteïnegehalte van meer dan 85 gewichtspercenten, berekend op de droge stof	Milk/dairy products	Milk/dairy products	Bovines/sheep/goats	Human consumption	No	1	Comext
3504	350400	35040090	kg	Peptonen en derivaten daarvan; andere proteïnestoffen en derivaten daarvan, elders genoemd noch elders onder begrepen; poeder van huiden, ook indien behandeld met chroom (m.u.v. melkproteïneconcentraten met een proteïnegehalte van meer dan 85 gewichtspercenten, berekend op de droge stof)	Industrial use	Other use	Livestock mammals (undefined)	Industrial use	Yes	0.1	Comext
3507	350710	35071000	kg	leb en concentraten daarvan	Industrial use	Other use	Livestock mammals (undefined)	Industrial use	Yes	1	Comext
3507	350790	35079030	kg	Lipoproteïnelipase en aspergillus-alkaline protease	Industrial use	Other use	Livestock mammals (undefined)	Industrial use	Yes	0.1	Comext
3507	350790	35079090	kg	enzymen en bereidingen van enzymen, n.e.g. (m.u.v. leb en concentraten daarvan; lipoproteïnelipase; aspergillus-alkaline protease)	Industrial use	Other use	Livestock mammals (undefined)	Industrial use	Yes	0.1	Comext
4101	410120	41012010	1 piece	gehele huiden en vellen, van runderen "buffels daaronder begrepen", van paarden of van paardachtigen, ongelooid, ook indien onthaard, niet gesplit, wegende per stuk <= 16 kg, vers	Hides	Raw hides and skins	Equines/bovines	Textiles	Yes	1	Comext
4101	410120	41012030	1 piece	gehele huiden en vellen, van runderen "buffels daaronder begrepen", van paarden of van paardachtigen, ongelooid, ook indien onthaard, niet gesplit, wegende per stuk <= 16 kg, nat gezouten	Hides	Raw hides and skins	Equines/bovines	Textiles	Yes	1	Comext
4101	410120	41012050	1 piece	gehele huiden en vellen, van runderen "buffels daaronder begrepen", van paarden of van paardachtigen, ongelooid, ook indien onthaard, niet gesplit, wegende per stuk, indien enkel gedroogd <= 8 kg of indien droog gezouten <= 10 kg	Hides	Raw hides and skins	Equines/bovines	Textiles	Yes	1	Comext
4101	410120	41012080	1 piece	Gehele huiden en vellen van runderen "buffels daaronder begrepen", ook indien onthaard, ongesplit, wegende per stuk <= 16 kg, gekalkt, gepekeld "pickled" of anderszins geconserveerd (m.u.v. die welke vers, nat gezouten, enkel gedroogd of droog gezouten zijn en m.u.v. gelooide, tot perkament verwerkte huiden en vellen)	Hides	Raw hides and skins	Equines/bovines	Textiles	Yes	1	Comext
4101	410150	41015010	1 piece	gehele huiden en vellen, van runderen "buffels daaronder begrepen", van paarden of van paardachtigen, ongelooid, ook indien onthaard of gesplit, wegende per stuk > 16 kg, vers	Hides	Raw hides and skins	Equines/bovines	Textiles	Yes	1	Comext
4101	410150	41015030	1 piece	gehele huiden en vellen, van runderen "buffels daaronder begrepen", van paarden of van paardachtigen, ongelooid, ook indien onthaard of gesplit, wegende per stuk > 16 kg, nat gezouten	Hides	Raw hides and skins	Equines/bovines	Textiles	Yes	1	Comext
4101	410150	41015050	1 piece	gehele huiden en vellen, van runderen "buffels daaronder begrepen", van paarden of van paardachtigen, ongelooid, ook indien onthaard of gesplit, wegende per stuk > 16 kg, gedroogd of droog gezouten	Hides	Raw hides and skins	Equines/bovines	Textiles	Yes	1	Comext
4101	410150	41015090	1 piece	Gehele huiden en vellen, van runderen "buffels daaronder begrepen", van paarden of van paardachtigen, ongelooid, ook indien onthaard of gesplit, wegende per stuk > 16 kg, gekalkt, gepekeld "pickled" of anderszins geconserveerd (m.u.v. die welke vers, nat gezouten, enkel gedroogd of droog gezouten zijn en m.u.v. gelooide, tot perkament verwerkte huiden en vellen)	Hides	Raw hides and skins	Equines/bovines	Textiles	Yes	1	Comext
4101	410190	41019000	kg	croupons, halve croupons en flanken, alsmede andere huiden en vellen, van runderen "buffels daaronder begrepen", van paarden of van paardachtigen, ongelooid, ook indien onthaard of gesplit, vers, gezouten, gedroogd, gekalkt, gepekeld "pickled" of anderszins geconserveerd; gehele huiden en vellen, ongelooid, wegende per stuk, indien enkel gedroogd > 8 kg doch < 16 kg of indien droog gezouten > 10 …	Hides	Raw hides and skins	Equines/bovines	Textiles	Yes	1	Comext
4102	410210	41021010	1 piece	Huiden en vellen van lammeren, ongelooid, met het haar, vers of gezouten, gedroogd, gekalkt, gepekeld "pickled" of anderszins geconserveerd (m.u.v. die van van Astrachan-, Breitschwanz-, Karakul-, Persianer e.d. lammeren of van Indische, Chinese, Mongoolse en Tibetaanse lammeren en m.u.v. gelooide, tot perkament verwerkte huiden en vellen)	Hides	Raw hides and skins	Sheep	Textiles	Yes	1	Comext
4102	410210	41021090	1 piece	Huiden en vellen van schapen, ongelooid, met het haar, vers of gezouten, gedroogd, gekalkt, gepekeld "pickled" of anderszins geconserveerd (m.u.v. die van lammeren en m.u.v. gelooide, tot perkament verwerkte huiden en vellen)	Hides	Raw hides and skins	Sheep	Textiles	Yes	1	Comext
4102	410221	41022100	1 piece	huiden en vellen van schapen, ongelooid, onthaard, gepekeld "pickled", ook indien gesplit	Hides	Raw hides and skins	Sheep	Textiles	Yes	1	Comext
4102	410229	41022900	1 piece	Huiden en vellen van schapen, ongelooid, onthaard, vers of gezouten, gedroogd, gekalkt of anderszins geconserveerd, ook indien gesplit (m.u.v. gepekelde of tot perkament verwerkte of verder bewerkte huiden en vellen)	Hides	Raw hides and skins	Sheep	Textiles	Yes	1	Comext
4103	410330	41033000	1 piece	Huiden en vellen, ongelooid, van varkens, vers of gezouten, gedroogd, gekalkt, gepekeld "pickled" of anderszins geconserveerd, ook indien onthaard of gesplit (m.u.v. tot perkament verwerkte huiden en vellen)	Hides	Raw hides and skins	Pigs	Textiles	Yes	1	Comext
4103	410390	41039000	kg	Huiden en vellen, ongelooid, vers of gezouten, gedroogd, gekalkt, gepekeld "pickled" of anderszins geconserveerd, ook indien onthaard of gesplit, andere dan die bij aantekening 1(b) of 1(c) op dit hoofdstuk (m.u.v. tot perkament verwerkte huiden en vellen, die van runderen "buffels daaronder begrepen", van paarden en van paardachtigen, van schapen, van reptielen en van varkens)	Hides	Raw hides and skins	Other mammals	Textiles	Yes	1	Comext
4104	410411	41041110	1 piece	leder met natuurlijke nerf, ongesplit, dan wel gesplit, met de nerfkant, in vochtige staat, "wet blue daaronder begrepen", van huiden en vellen van runderen "buffels daaronder begrepen", met een oppervlakte van <= 2,6 m², gelooid en onthaard (m.u.v. verder bewerkt leder)	Hides	Raw hides and skins	Bovines	Textiles	Yes	1	Comext
4104	410411	41041151	1 piece	leder met natuurlijke nerf, ongesplit, dan wel gesplit, met de nerfkant, in vochtige staat, "wet blue daaronder begrepen", van huiden en vellen van runderen "buffels daaronder begrepen", met een oppervlakte van > 2,6 m², gelooid en onthaard (m.u.v. verder bewerkt leder)	Hides	Raw hides and skins	Bovines	Textiles	Yes	1	Comext
4104	410411	41041159	1 piece	leder met natuurlijke nerf, ongesplit, dan wel gesplit, met de nerfkant, in vochtige staat, "wet blue daaronder begrepen", van huiden en vellen van runderen "buffels daaronder begrepen", gelooid en onthaard (m.u.v. verder bewerkt leder en gehele huiden en vellen)	Hides	Raw hides and skins	Bovines	Textiles	Yes	1	Comext
4104	410411	41041190	1 piece	leder met natuurlijke nerf, ongesplit, dan wel gesplit, met de nerfkant, in vochtige staat, "wet blue daaronder begrepen", van huiden en vellen van paarden of van paardachtigen, gelooid en onthaard (m.u.v. verder bewerkt leder)	Hides	Raw hides and skins	Equines	Textiles	Yes	1	Comext
4104	410419	41041910	1 piece	gehele huiden en vellen van runderen "buffels daaronder begrepen", met een oppervlakte van <= 2,6 m², in vochtige staat "wet blue daaronder begrepen", gelooid, onthaard, ook indien gesplit (m.u.v. niet verder bewerkte huiden en vellen, en leder met natuurlijke nerf, ongesplit, dan wel gesplit, met de nerfkant)	Hides	Raw hides and skins	Bovines	Textiles	Yes	1	Comext
4104	410419	41041951	1 piece	gehele huiden en vellen van runderen "buffels daaronder begrepen", met een oppervlakte van > 2,6 m², in vochtige staat "wet blue daaronder begrepen", gelooid, onthaard, ook indien gesplit (m.u.v. niet verder bewerkte huiden en vellen, en leder met natuurlijke nerf, ongesplit, dan wel gesplit, met de nerfkant)	Hides	Raw hides and skins	Bovines	Textiles	Yes	1	Comext
4104	410419	41041959	1 piece	huiden en vellen van runderen "buffels daaronder begrepen", in vochtige staat "wet blue daaronder begrepen", gelooid, onthaard, ook indien gesplit (m.u.v. niet verder bewerkte huiden en vellen, gehele huiden en vellen, en leder met natuurlijke nerf, ongesplit, dan wel gesplit, met de nerfkant)	Hides	Raw hides and skins	Bovines	Textiles	Yes	1	Comext
4104	410419	41041990	1 piece	huiden en vellen van paarden of van paardachtigen, in vochtige staat "wet blue daaronder begrepen", gelooid, onthaard, ook indien gesplit (m.u.v. niet verder bewerkte huiden en vellen, en met natuurlijke nerf, ongesplit, dan wel gesplit, met de nerfkant)	Hides	Raw hides and skins	Equines	Textiles	Yes	1	Comext
4104	410441	41044111	1 piece	kips van Indische runderen, met natuurlijke nerf, ongesplit, dan wel gesplit, met de nerfkant, onthaard, in gehele staat, ook indien zonder kop en zonder poten, in droge staat "crust", met een oppervlakte van <= 2,6 m² "28 vierkante voed", wegende per stuk <= 4,5 kg, enkel met plantaardige stoffen voorgelooid of gelooid, ook indien verder bewerkt, maar als zodanig onbruikbaar voor het vervaardige…	Hides	Raw hides and skins	Bovines	Textiles	Yes	1	Comext
4104	410441	41044119	1 piece	leder met natuurlijke nerf, ongesplit, dan wel gesplit, met de nerfkant, in droge staat "crust", van gehele huiden en vellen van runderen "buffels daaronder begrepen", met een oppervlakte van <= 2,6 m² "28 vierkante voed", onthaard (m.u.v. verder bewerkt leder en kips van Indische runderen, bedoeld bij onderverdeling 4104.41.11)	Hides	Raw hides and skins	Bovines	Textiles	Yes	1	Comext
4104	410441	41044151	1 piece	leder met natuurlijke nerf, ongesplit, dan wel gesplit, met de nerfkant, in droge staat "crust", van gehele huiden en vellen van runderen "buffels daaronder begrepen", met een oppervlakte van > 2,6 m² "28 vierkante voed", onthaard (m.u.v. verder bewerkt leder en kips van Indische runderen, bedoeld bij onderverdeling 4104.41.11)	Hides	Raw hides and skins	Bovines	Textiles	Yes	1	Comext
4104	410441	41044159	1 piece	leder met natuurlijke nerf, ongesplit, dan wel gesplit, met de nerfkant, in droge staat "crust", van gehele huiden en vellen van runderen "buffels daaronder begrepen", met een oppervlakte van > 2,6 m² "28 vierkante voed", onthaard (m.u.v. verder bewerkt leder en kips van Indische runderen, bedoeld bij onderverdeling 4104.41.11)	Hides	Raw hides and skins	Bovines	Textiles	Yes	1	Comext
4104	410441	41044190	1 piece	leder met natuurlijke nerf, ongesplit, dan wel gesplit, met de nerfkant, in droge staat "crust", van huiden en vellen van paarden of van paardachtigen, onthaard (m.u.v. verder bewerkt leder)	Hides	Raw hides and skins	Equines	Textiles	Yes	1	Comext
4104	410449	41044911	1 piece	kips van Indische runderen, onthaard, in gehele staat, ook indien zonder kop en zonder poten, in droge staat "crust", met een oppervlakte van <= 2,6 m² "28 vierkante voed", wegende per stuk <= 4,5 kg, enkel met plantaardige stoffen voorgelooid of gelooid, ook indien verder bewerkt, maar als zodanig onbruikbaar voor het vervaardigen van werken van leder (m.u.v. leder met natuurlijke nerf, ongespli…	Hides	Raw hides and skins	Bovines	Textiles	Yes	1	Comext
4104	410449	41044919	1 piece	gehele huiden en vellen van runderen "buffels daaronder begrepen", met een oppervlakte van <= 2,6 m² "28 vierkante voed", in droge staat "crust", onthaard, ook indien gesplit (m.u.v. niet verder bewerkte huiden en vellen, leder met natuurlijke nerf, ongesplit, dan wel gesplit, met de nerfkant, en kips van Indische runderen, bedoeld bij onderverdeling 4104.49.11)	Hides	Raw hides and skins	Bovines	Textiles	Yes	1	Comext
4104	410449	41044951	1 piece	gehele huiden en vellen van runderen "buffels daaronder begrepen", met een oppervlakte van > 2,6 m² "28 vierkante voed", in droge staat "crust", onthaard, ook indien gesplit (m.u.v. niet verder bewerkte huiden en vellen en leder met natuurlijke nerf, ongesplit, dan wel gesplit, met de nerfkant)	Hides	Raw hides and skins	Bovines	Textiles	Yes	1	Comext
4104	410449	41044959	1 piece	huiden en vellen van runderen "buffels daaronder begrepen", met een oppervlakte van > 2,6 m² "28 vierkante voed", in droge staat "crust", onthaard, ook indien gesplit (m.u.v. niet verder bewerkte huiden en vellen, gehele huiden en vellen, en leder met natuurlijke nerf, ongesplit, dan wel gesplit, met de nerfkant)	Hides	Raw hides and skins	Bovines	Textiles	Yes	1	Comext
4104	410449	41044990	1 piece	huiden en vellen van paarden of van paardachtigen, in droge staat "crust", onthaard, ook indien gesplit (m.u.v. niet verder bewerkte huiden en vellen, en leder met natuurlijke nerf, ongesplit, dan wel gesplit, met de nerfkant)	Hides	Raw hides and skins	Equines	Textiles	Yes	1	Comext
4105	410510	41051000	1 piece	schapenleder, in vochtige staat "wet blue daaronder begrepen", gelooid, onthaard, ook indien gesplit (m.u.v. verder bewerkte en enkel voorgelooide huiden en vellen)	Hides	Raw hides and skins	Sheep	Textiles	Yes	1	Comext
4105	410530	41053010	1 piece	huiden en vellen van Indische bastaards, in droge staat "crust", onthaard, met plantaardige stoffen voorgelooid, ook indien verder bewerkt, maar als zodanig onbruikbaar voor het vervaardigen van werken van leder	Hides	Raw hides and skins	Sheep	Textiles	Yes	1	Comext
4105	410530	41053090	1 piece	schapenleder, in droge staat "crust", onthaard, ook indien gesplit (m.u.v. verder bewerkte en enkel voorgelooide huiden en vellen en m.u.v. huiden en vellen van Indische bastaards, met plantaardige stoffen voorgelooid, ook indien verder bewerkt, maar als zodanig onbruikbaar voor het vervaardigen van werken van leder)	Hides	Raw hides and skins	Sheep	Textiles	Yes	1	Comext
4106	410621	41062100	1 piece	leder van geiten, in vochtige staat "wet blue daaronder begrepen", gelooid, onthaard, ook indien gesplit (m.u.v. verder bewerkte en enkel voorgelooide vellen)	Hides	Raw hides and skins	Goats	Textiles	Yes	1	Comext
4106	410622	41062210	1 piece	huiden en vellen van Indische geiten, in droge staat ["crust"], onthaard, met plantaardige stoffen voorgelooid, ook indien verder bewerkt, maar als zodanig onbruikbaar voor het vervaardigen voor werken van leder	Hides	Raw hides and skins	Goats	Textiles	Yes	1	Comext
4106	410622	41062290	1 piece	huiden en vellen van geiten, in droge staat ["crust"], onthaard, ook indien gesplit (m.u.v. verder bewerkte en enkel voorgelooide vellen en met plantaardige stoffen voorgelooide huiden en vellen van Indische geiten bedoeld bij onderverdeling 4106.22.10)	Hides	Raw hides and skins	Goats	Textiles	Yes	1	Comext
4106	410631	41063100	1 piece	Leder van varkens, ook indien gesplit, in vochtige staat "wet blue daaronder begrepen", gelooid, onthaard (m.u.v. verder bewerkte en enkel voorgelooide huiden en vellen)	Hides	Raw hides and skins	Pigs	Textiles	Yes	1	Comext
4106	410632	41063200	1 piece	Leder van varkens, ook indien gesplit, in droge staat ["crust"], onthaard (m.u.v. verder bewerkte en enkel voorgelooide huiden en vellen)	Hides	Raw hides and skins	Pigs	Textiles	Yes	1	Comext
4106	410691	41069100	kg	huiden en vellen van antilopen, van reeën, van elanden, van olifanten en van andere dieren, zeedieren daaronder begrepen, onthaard en leder van onbehaarde dieren, in vochtige staat "wet blue daaronder begrepen", gelooid, ook indien gesplit (m.u.v. die van runderen, van paarden, van paardachtigen, van schapen, van geiten, van varkens en van reptielen, en m.u.v. enkel voorgelooide huiden, vellen en…	Hides	Semi-processed hides and skins (usual chemical and mechanical processes in tanning industry)	Other mammals	Textiles	Yes	1	Comext
4106	410692	41069200	1 piece	huiden en vellen van antilopen, van reeën, van elanden, van olifanten en van andere dieren, zeedieren daaronder begrepen, onthaard en leder van onbehaarde dieren, in droge staat "crust", ook indien gesplit (m.u.v. die van runderen, van paarden, van paardachtigen, van schapen, van geiten, van varkens en van reptielen, en m.u.v. enkel voorgelooide huiden, vellen en leder)	Hides	Raw hides and skins	Other mammals	Textiles	Yes	1	Comext
4107	410711	41071111	m2	boxcalf van leder, met natuurlijke nerf, ongesplit, van gehele huiden en vellen van kalveren, met een oppervlakte van <= 2,6 m² "28 vierkante voed" per stuk	Hides	Semi-processed hides and skins (usual chemical and mechanical processes in tanning industry)	Bovines	Textiles	Yes	1	Comext
4107	410711	41071119	m2	leder dat na het looien of het drogen verder is bewerkt, alsmede tot perkament verwerkte huiden en vellen, van gehele huiden en vellen van runderen "buffels daaronder begrepen", met een oppervlakte van <= 2,6 m² "28 vierkante voed" per stuk, met natuurlijke nerf, ongesplit, onthaard (m.u.v. boxcalf, zeemleder, lakleder, gelamineerd lakleder en gemetalliseerd leder)	Hides	Semi-processed hides and skins (usual chemical and mechanical processes in tanning industry)	Bovines	Textiles	Yes	1	Comext
4107	410711	41071190	m2	leder dat na het looien of het drogen verder is bewerkt, alsmede tot perkament verwerkte huiden en vellen, van gehele huiden en vellen van runderen "buffels daaronder begrepen", van paarden of van paardachtigen, met natuurlijke nerf, ongesplit, onthaard (m.u.v. die met een oppervlakte van <= 2,6 m² "28 vierkante voed" per stuk en m.u.v. zeemleder, lakleder, gelamineerd lakleder en gemetalliseerd …	Hides	Semi-processed hides and skins (usual chemical and mechanical processes in tanning industry)	Equines/bovines	Textiles	Yes	1	Comext
4107	410712	41071211	m2	boxcalf van leder, gesplit, met de nerfkant, van gehele huiden en vellen van kalveren, met een oppervlakte van <= 2,6 m² "28 vierkante voed" per stuk	Hides	Semi-processed hides and skins (usual chemical and mechanical processes in tanning industry)	Bovines	Textiles	Yes	1	Comext
4107	410712	41071219	m2	leder dat na het looien of het drogen verder is bewerkt, alsmede tot perkament verwerkte huiden en vellen, van gehele huiden en vellen van runderen "buffels daaronder begrepen", met een oppervlakte van <= 2,6 m² "28 vierkante voed" per stuk, gesplit, met de nerfkant, onthaard (m.u.v. boxcalf, zeemleder, lakleder, gelamineerd lakleder en gemetalliseerd leder)	Hides	Semi-processed hides and skins (usual chemical and mechanical processes in tanning industry)	Bovines	Textiles	Yes	1	Comext
4107	410712	41071291	m2	leder dat na het looien of het drogen verder is bewerkt, alsmede tot perkament verwerkte huiden en vellen, van gehele huiden en vellen van runderen "buffels daaronder begrepen", gesplit, met de nerfkant, onthaard (m.u.v. die van runderen "buffels daaronder begrepen", met een oppervlakte van <= 2,6 m² "28 vierkante voed" per stuk en m.u.v. zeemleder, lakleder, gelamineerd lakleder en gemetalliseer…	Hides	Semi-processed hides and skins (usual chemical and mechanical processes in tanning industry)	Bovines	Textiles	Yes	1	Comext
4107	410712	41071299	m2	leder dat na het looien of het drogen verder is bewerkt, alsmede tot perkament verwerkte huiden en vellen, van gehele huiden en vellen van paarden of van paardachtigen, gesplit, met de nerfkant, onthaard (m.u.v. zeemleder, lakleder, gelamineerd lakleder en gemetalliseerd leder)	Hides	Semi-processed hides and skins (usual chemical and mechanical processes in tanning industry)	Equines	Textiles	Yes	1	Comext
4107	410719	41071910	m2	leder dat na het looien of het drogen verder is bewerkt, alsmede tot perkament verwerkte huiden en vellen, van gehele huiden en vellen van runderen "buffels daaronder begrepen", met een oppervlakte van <= 2,6 m² "28 vierkante voed" per stuk, onthaard (m.u.v. leder met natuurlijke nerf, ongesplit, dan wel gesplit, met de nerfkant en m.u.v. zeemleder, lakleder, gelamineerd lakleder en gemetalliseer…	Hides	Semi-processed hides and skins (usual chemical and mechanical processes in tanning industry)	Bovines	Textiles	Yes	1	Comext
4107	410719	41071990	m2	leder dat na het looien of het drogen verder is bewerkt, alsmede tot perkament verwerkte huiden en vellen, van gehele huiden en vellen van runderen "buffels daaronder begrepen", van paarden of van paardachtigen, onthaard (m.u.v. die van runderen "buffels daaronder begrepen", met een oppervlakte van <= 2,6 m² "28 vierkante voed" per stuk, m.u.v. leder met natuurlijke nerf, ongesplit, dan wel gespl…	Hides	Semi-processed hides and skins (usual chemical and mechanical processes in tanning industry)	Equines/bovines	Textiles	Yes	1	Comext
4107	410791	41079110	kg	zoolleder dat na het looien of het drogen verder is bewerkt, alsmede voor zoolleder bestemde tot perkament verwerkte huiden en vellen, van halve vellen of van andere delen van huiden en vellen van runderen "buffels daaronder begrepen", van paarden of van paardachtigen, met natuurlijke nerf, ongesplit, onthaard (m.u.v. zeemleder, lakleder, gelamineerd lakleder en gemetalliseerd leder)	Hides	Semi-processed hides and skins (usual chemical and mechanical processes in tanning industry)	Equines/bovines	Textiles	Yes	1	Comext
4107	410791	41079190	m2	leder dat na het looien of het drogen verder is bewerkt, alsmede tot perkament verwerkte huiden en vellen, van halve vellen of van andere delen van huiden en vellen van runderen "buffels daaronder begrepen", van paarden of van paardachtigen, met natuurlijke nerf, ongesplit, onthaard (m.u.v. zoolleder, zeemleder, lakleder, gelamineerd lakleder en gemetalliseerd leder)	Hides	Semi-processed hides and skins (usual chemical and mechanical processes in tanning industry)	Equines/bovines	Textiles	Yes	1	Comext
4107	410792	41079210	m2	leder dat na het looien of het drogen verder is bewerkt, alsmede tot perkament verwerkte huiden en vellen, van halve vellen of van andere delen van huiden en vellen van runderen "buffels daaronder begrepen", gesplit, met de nerfkant, onthaard (m.u.v. zeemleder, lakleder, gelamineerd lakleder en gemetalliseerd leder)	Hides	Semi-processed hides and skins (usual chemical and mechanical processes in tanning industry)	Bovines	Textiles	Yes	1	Comext
4107	410792	41079290	m2	leder dat na het looien of het drogen verder is bewerkt, alsmede tot perkament verwerkte huiden en vellen, van halve vellen of van andere delen van huiden en vellen van paarden of van paardachtigen, gesplit, met de nerfkant, onthaard (m.u.v. zeemleder, lakleder, gelamineerd lakleder en gemetalliseerd leder)	Hides	Semi-processed hides and skins (usual chemical and mechanical processes in tanning industry)	Equines	Textiles	Yes	1	Comext
4107	410799	41079910	m2	leder dat na het looien of het drogen verder is bewerkt, alsmede tot perkament verwerkte huiden en vellen, van halve vellen of van andere delen van huiden en vellen van runderen "buffels daaronder begrepen", onthaard (m.u.v. leder met natuurlijke nerf, ongesplit, dan wel gesplit, met de nerfkant en m.u.v. zoolleder, zeemleder, lakleder, gelamineerd lakleder en gemetalliseerd leder)	Hides	Semi-processed hides and skins (usual chemical and mechanical processes in tanning industry)	Bovines	Textiles	Yes	1	Comext
4107	410799	41079990	m2	leder dat na het looien of het drogen verder is bewerkt, alsmede tot perkament verwerkte huiden en vellen, van halve vellen of van andere delen van huiden en vellen van paarden of van paardachtigen, onthaard (m.u.v. leder met natuurlijke nerf, ongesplit, dan wel gesplit, met de nerfkant en m.u.v. zoolleder, zeemleder, lakleder, gelamineerd lakleder en gemetalliseerd leder)	Hides	Semi-processed hides and skins (usual chemical and mechanical processes in tanning industry)	Equines	Textiles	Yes	1	Comext
4112	411200	41120000	m2	Leder dat na het looien of het drogen verder is bewerkt, alsmede tot perkament verwerkte huiden en vellen, van schapen, onthaard, ook indien gesplit (m.u.v. zeemleder, lakleder, gelamineerd lakleder en gemetalliseerd leder)	Hides	Semi-processed hides and skins (usual chemical and mechanical processes in tanning industry)	Sheep	Textiles	Yes	1	Comext
4113	411310	41131000	m2	leder dat na het looien of het drogen verder is bewerkt, alsmede tot perkament verwerkte huiden en vellen, van geiten, onthaard, ook indien gesplit (m.u.v. zeemleder, lakleder, gelamineerd lakleder en gemetalliseerd leder)	Hides	Semi-processed hides and skins (usual chemical and mechanical processes in tanning industry)	Goats	Textiles	Yes	1	Comext
4113	411320	41132000	m2	leder dat na het looien of het drogen verder is bewerkt, alsmede tot perkament verwerkte huiden en vellen, van varkens, onthaard, ook indien gesplit (m.u.v. zeemleder, lakleder, gelamineerd lakleder en gemetalliseerd leder)	Hides	Semi-processed hides and skins (usual chemical and mechanical processes in tanning industry)	Pigs	Textiles	Yes	1	Comext
4113	411390	41139000	m2	leder dat na het looien of het drogen verder is bewerkt, alsmede tot perkament verwerkte huiden en vellen, van antilopen, van reeën, van elanden, van olifanten en van andere dieren, zeedieren daaronder begrepen, onthaard, en leder dat na het looien of het drogen verder is bewerkt, alsmede tot perkament verwerkte huiden en vellen, van niet-behaarde dieren, ook indien gesplit (m.u.v. dat van runder…	Hides	Semi-processed hides and skins (usual chemical and mechanical processes in tanning industry)	Other mammals	Textiles	Yes	1	Comext
4114	411410	41141010	1 piece	zeemleder, incl. gecombineerd gelooid zeemleder, van schapen (m.u.v. glacé gelooid leder, dat achteraf met formaldehyde is behandeld en leder dat na het looien enkel is gevet)	Hides	Raw hides and skins	Sheep	Textiles	Yes	1	Comext
4114	411410	41141090	1 piece	zeemleder, incl. gecombineerd gelooid zeemleder (m.u.v. dat van schapen en m.u.v. glacé gelooid leder, dat achteraf met formaldehyde is behandeld en leder dat na het looien enkel is gevet)	Hides	Semi-processed hides and skins (usual chemical and mechanical processes in tanning industry)	Livestock mammals (undefined)	Textiles	Yes	1	Comext
4114	411420	41142000	m2	lakleder, gelamineerd lakleder en gemetalliseerd leder (m.u.v. gelakt of gemetalliseerd kunstleder)	Hides	Semi-processed hides and skins (usual chemical and mechanical processes in tanning industry)	Livestock mammals (undefined)	Textiles	Yes	1	Comext
4115	411510	41151000	kg	kunstleder op basis van leder of van ledervezels, in platen, bladen, vellen of strippen, ook indien op rollen	Hides	Raw hides and skins	Livestock mammals (undefined)	Textiles	Yes	0.1	Comext
4115	411520	41152000	kg	Snippers en ander afval van leder of van kunstleder, onbruikbaar voor de vervaardiging van lederwaren; stof en poeder van leder, ledermeel	Hides	Raw hides and skins	Livestock mammals (undefined)	Textiles	Yes	0.1	Comext
4201	420100	42010000	kg	zadel- en tuigmakerswerk voor dieren "strengen, leibanden, kniestukken, muilbanden, zadeldekken, zadeltassen, hondendekken e.d. artikelen daaronder begrepen", ongeacht de stof waarvan het vervaardigd is (m.u.v. leibanden voor kinderen, alsmede rijzwepen en andere artikelen bedoeld bij post 6602)	Hides	Semi-processed hides and skins (usual chemical and mechanical processes in tanning industry)	Livestock mammals (undefined)	Textiles	Yes	0.1	Comext
4206	420600	42060000	kg	werken van darmen, van goudvlies "goudslagershuidjes", van blazen of van pezen (m.u.v. steriel catgut e.d. steriele hechtmiddelen voor chirugisch gebruik en m.u.v. snaren voor muziekinstrumenten)	Industrial use	Other use	Livestock mammals (undefined)	Industrial use	Yes	0.1	Comext
4301	430110	43011000	1 piece	ongelooide pelterijen van nertsen, in gehele vellen, ook indien ontdaan van kop, staart of poten (m.u.v. bereide pelterijen)	Hides	Raw hides and skins	Other mammals	Textiles	Yes	1	Comext
4301	430130	43013000	1 piece	ongelooide pelterijen van lammeren van de soorten Astrakan, Breitschwanz, Karakoel, Persianer e.d., alsmede van Indische, Chinese, Mongoolse of Tibetaanse lammeren, in gehele vellen, ook indien ontdaan van kop, staart of poten (m.u.v. bereide pelterijen)	Hides	Raw hides and skins	Sheep	Textiles	Yes	1	Comext
4301	430160	43016000	1 piece	ongelooide pelterijen van vossen, in gehele vellen, ook indien ontdaan van kop, staart of poten (m.u.v. bereide pelterijen)	Hides	Raw hides and skins	Other mammals	Textiles	Yes	1	Comext
4301	430180	43018000	kg	ongelooide pelterijen, in gehele vellen, ook indien ontdaan van kop, staart of poten (m.u.v. die van nertsen, van lammeren van de soorten Astrakan, Breitschwanz, Karakoel, Persianer e.d., van Indische, Chinese, Mongoolse of Tibetaanse lammeren of van vossen)	Hides	Raw hides and skins	Other mammals	Textiles	Yes	1	Comext
4301	430190	43019000	kg	koppen, staarten, poten en ander voor bontwerk geschikte delen van pelterijen, ongelooid (m.u.v. bereide pelterijen)	Hides	Raw hides and skins	Other mammals	Textiles	Yes	1	Comext
4302	430211	43021100	1 piece	pelterijen van nertsen, gelooid of anderszins bereid, ook indien zonder kop, staart of poten (m.u.v. samengevoegde pelterijen)	Hides	Raw hides and skins	Other mammals	Textiles	Yes	1	Comext
4302	430219	43021915	1 piece	pelterijen van bevers, van muskusratten of van vossen in gehele vellen, ook indien zonder kop, staart of poten (m.u.v. samengevoegde pelterijen)	Hides	Raw hides and skins	Other mammals	Textiles	Yes	1	Comext
4302	430219	43021935	1 piece	pelterijen van konijnen of van hazen, gelooid of anderszins bereid, in gehele vellen, ook indien zonder kop, staart of poten (m.u.v. samengevoegde pelterijen)	Hides	Raw hides and skins	Other mammals	Textiles	Yes	1	Comext
4302	430219	43021941	1 piece	pelterijen van zadelrobjongen "whitecoats" of van klapmutsjongen "bluebacks", in gehele vellen, ook indien zonder kop, staart of poten (m.u.v. samengevoegde pelterijen)	Hides	Raw hides and skins	Other mammals	Textiles	Yes	1	Comext
4302	430219	43021949	1 piece	pelterijen van zeehonden of van oorrobben, in gehele vellen, ook indien zonder kop, staart of poten (m.u.v. die van zadelrobjongen "whitecoats" of van klapmutsjongen "bluebacks" en m.u.v. samengevoegde pelterijen)	Hides	Raw hides and skins	Other mammals	Textiles	Yes	1	Comext
4302	430219	43021975	1 piece	pelterijen van lammeren van de soorten Astrakan, Breitschwanz, Karakoel, Persianer e.d., alsmede van Indische, Chinese, Mongoolse of Tibetaanse lammeren, gelooid of anderszins bereid, in gehele vellen, ook indien zonder kop, staart of poten (m.u.v. samengevoegde pelterijen)	Hides	Raw hides and skins	Sheep	Textiles	Yes	1	Comext
4302	430219	43021980	1 piece	pelterijen van schapen, gelooid of anderszins bereid, in gehele vellen, ook indien zonder kop, staart of poten (m.u.v. samengevoegde pelterijen)	Hides	Raw hides and skins	Sheep	Textiles	Yes	1	Comext
4302	430219	43021999	kg	pelterijen, gelooid of anderszins bereid, in gehele vellen, ook indien zonder kop, staart of poten (m.u.v. die van nertsen, konijnen, hazen, lammeren van de soorten Astrakan, Breitschwanz, Karakoel, Persianer e.d., Indische, Chinese, Mongoolse en Tibetaanse lammeren, bevers, muskusratten, vossen, zeehonden, oorrobben of schapen en m.u.v. samengevoegde pelterijen)	Hides	Semi-processed hides and skins (usual chemical and mechanical processes in tanning industry)	Other mammals	Textiles	Yes	1	Comext
4302	430220	43022000	kg	koppen, staarten, poten en andere delen, alsmede afvallen, van gelooide of anderszins bereide pelterijen (m.u.v. samengevoegde pelterijen)	Hides	Semi-processed hides and skins (usual chemical and mechanical processes in tanning industry)	Other mammals	Textiles	Yes	1	Comext
4302	430230	43023010	kg	uitgelaten vellen, gelooid of anderszins bereid	Hides	Semi-processed hides and skins (usual chemical and mechanical processes in tanning industry)	Other mammals	Textiles	Yes	1	Comext
4302	430230	43023025	1 piece	pelterijen van konijnen of van hazen, gelooid of anderszins bereid, samengevoegd zonder toevoeging van andere materialen (m.u.v. uitgelaten vellen en m.u.v. kleding, kledingtoebehoren en andere artikelen van bont)	Hides	Raw hides and skins	Other mammals	Textiles	Yes	1	Comext
4302	430230	43023051	1 piece	pelterijen van zadelrobjongen "whitecoats" of van klapmutsjongen "bluebacks", gelooid of anderszins bereid, samengevoegd zonder toevoeging van andere materialen (m.u.v. uitgelaten vellen en m.u.v. kleding, kledingtoebehoren en andere artikelen van bont)	Hides	Raw hides and skins	Other mammals	Textiles	Yes	1	Comext
4302	430230	43023055	1 piece	pelterijen van zeehonden of van oorrobben, gelooid of anderszins bereid, samengevoegd zonder toevoeging van andere materialen (m.u.v. die van zadelrobjongen "whitecoats" of van klapmutsjongen "bluebacks", m.u.v. uitgelaten vellen en m.u.v. kleding, kledingtoebehoren en andere artikelen van bont)	Hides	Raw hides and skins	Other mammals	Textiles	Yes	1	Comext
4302	430230	43023099	kg	pelterijen, gelooid of anderszins bereid, samengevoegd zonder toevoeging van andere materialen (m.u.v. die van konijnen, hazen, zeehonden, oorrobben, m.u.v. uitgelaten vellen en m.u.v. kleding, kledingtoebehoren en andere artikelen van bont)	Hides	Semi-processed hides and skins (usual chemical and mechanical processes in tanning industry)	Other mammals	Textiles	Yes	1	Comext
4303	430310	43031010	kg	kleding en kledingtoebehoren, van pelterijen van zadelrobjongen "whitecoats" of van klapmutsjongen "bluebacks" (m.u.v. handschoenen van leder en bont, en m.u.v. schoeisel en hoofddeksels en delen daarvan)	Hides	Semi-processed hides and skins (usual chemical and mechanical processes in tanning industry)	Other mammals	Textiles	Yes	1	Comext
4303	430310	43031090	kg	kleding en kledingtoebehoren, van bont (m.u.v. die van pelterijen van zadelrobjongen "whitecoats" of van klapmutsjongen "bluebacks" en m.u.v. handschoenen van leder en bont, schoeisel en hoofddeksels en delen daarvan)	Hides	Semi-processed hides and skins (usual chemical and mechanical processes in tanning industry)	Other mammals	Textiles	Yes	1	Comext
4303	430390	43039000	kg	artikelen van bont (m.u.v. kleding en kledingtoebehoren en m.u.v. speelgoed en sportartikelen als bedoeld in hoofdstuk 95)	Hides	Semi-processed hides and skins (usual chemical and mechanical processes in tanning industry)	Other mammals	Textiles	Yes	1	Comext
5101	510111	51011100	kg	ongewassen scheerwol, incl. ruggewassen wol, ongekaard en ongekamd	Hides	Wool, hair (not treated)	Sheep	Textiles	No	1	Comext
5101	510119	51011900	kg	ongewassen wol, incl. ruggewassen wol, ongekaard en ongekamd (m.u.v. scheerwol)	Hides	Wool, hair (not treated)	Sheep	Textiles	No	1	Comext
5101	510121	51012100	kg	scheerwol, ontvet, ongecarboniseerd, ongekaard en ongekamd	Hides	Wool, hair (not treated)	Sheep	Textiles	No	1	Comext
5101	510129	51012900	kg	wol, ontvet, ongecarboniseerd, ongekaard en ongekamd (m.u.v. scheerwol)	Hides	Wool, hair (not treated)	Sheep	Textiles	No	1	Comext
5101	510130	51013000	kg	wol, gecarboniseerd, ongekaard en ongekamd	Hides	Wool (chemical treatment, or storage at specific temperature)	Sheep	Textiles	No	1	Comext
5102	510211	51021100	kg	haar van kasjmiergeiten, ongekaard en ongekamd	Hides	Wool, hair (not treated)	Camelidae/goats	Textiles	No	1	Comext
5102	510219	51021910	kg	haar van angorakonijnen, ongekaard en ongekamd	Hides	Wool, hair (not treated)	Other mammals	Textiles	Yes	1	Comext
5102	510219	51021930	kg	haar van alpaca's, van lama's en van vicuna's "vigognes", ongekaard en ongekamd	Hides	Wool, hair (not treated)	Camelidae/goats	Textiles	No	1	Comext
5102	510219	51021940	kg	haar van kamelen, van yakken, van angora- en tibetgeiten en van dergelijke geiten, ongekaard en ongekamd	Hides	Wool, hair (not treated)	Camelidae/goats	Textiles	No	1	Comext
5102	510219	51021990	kg	haar van konijnen, van hazen, van bevers, van nutria's en van muskusratten, ongekaard en ongekamd (m.u.v. haar van angorakonijnen)	Hides	Wool, hair (not treated)	Other mammals	Textiles	Yes	1	Comext
5102	510220	51022000	kg	grof haar, ongekaard en ongekamd (m.u.v. dierlijk haar voor borstelwerk en paardenhaar van de manen of van de staart)	Hides	Wool, hair (not treated)	Other mammals	Textiles	Yes	1	Comext
5103	510310	51031010	kg	kammeling van wol of van fijn haar, ongecarboniseerd (m.u.v. rafelwol en rafelingen van haar)	Hides	Wool, hair (not treated)	Sheep/goats/camelidae/other mammals	Textiles	No	1	Comext
5103	510310	51031090	kg	kammeling van wol of van fijn haar, gecarboniseerd (m.u.v. rafelwol en rafelingen van haar)	Hides	Wool (chemical treatment, or storage at specific temperature)	Sheep/goats/camelidae/other mammals	Textiles	No	1	Comext
5103	510320	51032000	kg	Afval van wol of van fijn haar, incl. afval van garen(m.u.v. kammeling, rafelwol en rafelingen van haar)	Hides	Wool, hair (not treated)	Sheep/goats/camelidae/other mammals	Textiles	No	1	Comext
5103	510330	51033000	kg	afval van grof haar, incl. garenafval van grof haar (m.u.v. rafelwol, rafelingen van haar, afval van haar voor borstelwerk en afval van paardenhaar van de manen of van de staart)	Hides	Wool, hair (not treated)	Other mammals	Textiles	Yes	1	Comext
5104	510400	51040000	kg	rafelwol en rafelingen van fijn haar of van grof haar, ongekaard en ongekamd	Hides	Wool, hair (not treated)	Sheep/goats/camelidae/other mammals	Textiles	No	1	Comext
5105	510510	51051000	kg	gekaarde wol	Hides	Wool, hair (not treated)	Sheep	Textiles	No	1	Comext
5105	510521	51052100	kg	gekamd vlies	Hides	Wool, hair (not treated)	Sheep	Textiles	No	1	Comext
5105	510529	51052900	kg	gekamde wol (m.u.v. gekamd vlies)	Hides	Wool, hair (not treated)	Sheep	Textiles	No	1	Comext
5105	510531	51053100	kg	fijn haar van kasjmiergeiten, gekaard of gekamd	Hides	Wool, hair (not treated)	Camelidae/goats	Textiles	No	1	Comext
5105	510539	51053900	kg	Fijn haar, gekaard of gekamd (m.u.v. wol en fijn haar van kasjmiergeiten)	Hides	Wool, hair (not treated)	Sheep/goats/camelidae/other mammals	Textiles	No	1	Comext
5105	510540	51054000	kg	grof haar, gekaard of gekamd	Hides	Wool, hair (not treated)	Other mammals	Textiles	Yes	1	Comext
5106	510610	51061010	kg	kaardgaren bevattende >= 85 gewichtspercenten wol, ongebleekt (m.u.v. dat opgemaakt voor de verkoop in het klein)	Hides	Wool, hair (not treated)	Sheep	Textiles	No	1	Comext
5106	510610	51061090	kg	kaardgaren bevattende >= 85 gewichtspercenten wol (m.u.v. dat opgemaakt voor de verkoop in het klein en m.u.v. ongebleekt kaardgaren)	Hides	Wool (chemical treatment, or storage at specific temperature)	Sheep	Textiles	No	1	Comext
5106	510620	51062010	kg	kaardgaren hoofdzakelijk, doch < 85 gewichtspercenten wol bevattend, bevattende >= 85 gewichtspercenten wol en fijn haar (m.u.v. dat opgemaakt voor de verkoop in het klein)	Hides	Wool, hair (not treated)	Sheep/goats/camelidae/other mammals	Textiles	No	1	Comext
5106	510620	51062091	kg	kaardgaren hoofdzakelijk, doch < 85 gewichtspercenten wol bevattend, ongebleekt (m.u.v. dat opgemaakt voor de verkoop in het klein en m.u.v. kaardgaren bevattende >= 85 gewichtspercenten wol en fijn haar)	Hides	Wool, hair (not treated)	Sheep	Textiles	No	0.1	Comext
5106	510620	51062099	kg	kaardgaren hoofdzakelijk, doch < 85 gewichtspercenten wol bevattend (m.u.v. dat opgemaakt voor de verkoop in het klein en m.u.v. kaardgaren bevattende >= 85 gewichtspercenten wol en fijn haar en m.u.v. ongebleekt garen)	Hides	Wool (chemical treatment, or storage at specific temperature)	Sheep	Textiles	No	0.1	Comext
5107	510710	51071010	kg	kamgaren bevattende >= 85 gewichtspercenten wol, ongebleekt (m.u.v. dat opgemaakt voor de verkoop in het klein)	Hides	Wool, hair (not treated)	Sheep	Textiles	No	1	Comext
5107	510710	51071090	kg	kamgaren bevattende >= 85 gewichtspercenten wol (m.u.v. dat opgemaakt voor de verkoop in het klein en m.u.v. ongebleekt kaardgaren)	Hides	Wool (chemical treatment, or storage at specific temperature)	Sheep	Textiles	No	1	Comext
5107	510720	51072010	kg	kamgaren hoofdzakelijk, doch < 85 gewichtspercenten wol bevattend, bevattende >= 85 gewichtspercenten wol en fijn haar, ongebleekt (m.u.v. dat opgemaakt voor de verkoop in het klein)	Hides	Wool, hair (not treated)	Sheep/goats/camelidae/other mammals	Textiles	No	1	Comext
5107	510720	51072030	kg	kamgaren hoofdzakelijk, doch < 85 gewichtspercenten wol bevattend, bevattende >= 85 gewichtspercenten wol en fijn haar (m.u.v. dat opgemaakt voor de verkoop in het klein en m.u.v. ongebleekt kamgaren)	Hides	Wool (chemical treatment, or storage at specific temperature)	Sheep/goats/camelidae/other mammals	Textiles	No	1	Comext
5107	510720	51072051	kg	kamgaren, hoofdzakelijk, doch < 85 gewichtspercenten wol bevattend, enkel of hoofdzakelijk gemengd met synthetische stapelvezels, ongebleekt (m.u.v. dat opgemaakt voor de verkoop in het klein)	Hides	Wool, hair (not treated)	Sheep	Textiles	No	0.1	Comext
5107	510720	51072059	kg	kamgaren, hoofdzakelijk, doch < 85 gewichtspercenten wol bevattend, enkel of hoofdzakelijk gemengd met synthetische stapelvezels (m.u.v. dat opgemaakt voor de verkoop in het klein en m.u.v. ongebleekt kamgaren)	Hides	Wool (chemical treatment, or storage at specific temperature)	Sheep	Textiles	No	0.1	Comext
5107	510720	51072091	kg	kamgaren, hoofdzakelijk, doch < 85 gewichtspercenten wol bevattend, ongebleekt (m.u.v. dat opgemaakt voor de verkoop in het klein, m.u.v. garen enkel of hoofdzakelijk gemengd met synthetische stapelvezels en m.u.v. garen bevattend >= 85 gewichtspercenten wol en fijn haar)	Hides	Wool, hair (not treated)	Sheep	Textiles	No	0.1	Comext
5107	510720	51072099	kg	kamgaren, hoofdzakelijk, doch < 85 gewichtspercenten wol bevattend (m.u.v. dat opgemaakt voor de verkoop in het klein, m.u.v. garen enkel of hoofdzakelijk gemengd met synthetische stapelvezels en m.u.v. garen bevattend >= 85 gewichtspercenten wol en fijn haar en m.u.v. ongebleekt garen)	Hides	Wool (chemical treatment, or storage at specific temperature)	Sheep	Textiles	No	0.1	Comext
5108	510810	51081010	kg	kaardgaren van fijn haar, ongebleekt (m.u.v. die van wol en m.u.v. die opgemaakt voor de verkoop in het klein)	Hides	Wool, hair (not treated)	Sheep/goats/camelidae/other mammals	Textiles	No	1	Comext
5108	510810	51081090	kg	kaardgaren van fijn haar (m.u.v. die van wol en m.u.v. die opgemaakt voor de verkoop in het klein en m.u.v. ongebleekt garen)	Hides	Wool (chemical treatment, or storage at specific temperature)	Sheep/goats/camelidae/other mammals	Textiles	No	1	Comext
5108	510820	51082010	kg	kamgaren van fijn haar, ongebleekt (m.u.v. die van wol en m.u.v. die opgemaakt voor de verkoop in het klein)	Hides	Wool, hair (not treated)	Sheep/goats/camelidae/other mammals	Textiles	No	1	Comext
5108	510820	51082090	kg	kamgaren van fijn haar (m.u.v. die van wol en m.u.v. die opgemaakt voor de verkoop in het klein en m.u.v. ongebleekt garen)	Hides	Wool (chemical treatment, or storage at specific temperature)	Sheep/goats/camelidae/other mammals	Textiles	No	1	Comext
5109	510910	51091010	kg	garens, bevattend >= 85 gewichtspercenten wol of fijn haar, opgemaakt voor de verkoop in het klein, in bollen, kluwens of strengen met een gewicht van > 125 g, doch <= 500 g	Hides	Wool (chemical treatment, or storage at specific temperature)	Sheep/goats/camelidae/other mammals	Textiles	No	1	Comext
5109	510910	51091090	kg	garens, bevattend >= 85 gewichtspercenten wol of fijn haar, opgemaakt voor de verkoop in het klein (m.u.v. die in bollen, kluwens of strengen met een gewicht van > 125 g, doch <= 500 g)	Hides	Wool (chemical treatment, or storage at specific temperature)	Sheep/goats/camelidae/other mammals	Textiles	No	1	Comext
5109	510990	51099000	kg	Garens, hoofdzakelijk, doch < 85 gewichtspercenten wol of fijn haar, opgemaakt voor de verkoop in het klein	Hides	Wool (chemical treatment, or storage at specific temperature)	Sheep/goats/camelidae/other mammals	Textiles	No	1	Comext
5110	511000	51100000	kg	garens van grof haar of van paardenhaar "crin", incl. omwoeld paardenhaar, ook indien opgemaakt voor de verkoop in het klein (m.u.v. niet aaneengeknoopt paardenhaar)	Hides	Wool (chemical treatment, or storage at specific temperature)	Equines/other mammals	Textiles	Yes	1	Comext
5111	511111	51111100	m2	weefsels bevattende >= 85 gewichtspercenten gekaarde wol of gekaard fijn haar, met een gewicht van <= 300 g/m²	Hides	Wool (chemical treatment, or storage at specific temperature)	Sheep/goats/camelidae/other mammals	Textiles	No	1	Comext
5111	511119	51111900	m2	weefsels bevattende >= 85 gewichtspercenten gekaarde wol of gekaard fijn haar, met een gewicht van > 300 g/m² (m.u.v. weefsels voor technisch gebruik bedoeld bij post 5911)	Hides	Wool (chemical treatment, or storage at specific temperature)	Sheep/goats/camelidae/other mammals	Textiles	No	1	Comext
5111	511120	51112000	m2	weefsels, hoofdzakelijk doch < 85 gewichtspercenten gekaarde wol of gekaard fijn haar, enkel of hoofdzakelijk met synthetisch of kunstmatige filamenten gemengd	Hides	Wool (chemical treatment, or storage at specific temperature)	Sheep/goats/camelidae/other mammals	Textiles	No	0.1	Comext
5111	511130	51113010	m2	weefsels, hoofdzakelijk doch < 85 gewichtspercenten gekaarde wol of gekaard fijn haar, enkel of hoofdzakelijk met synthetisch of kunstmatige stapelvezels gemengd, met een gewicht van <= 300 g/m²	Hides	Wool (chemical treatment, or storage at specific temperature)	Sheep/goats/camelidae/other mammals	Textiles	No	0.1	Comext
5111	511130	51113080	m2	weefsels, hoofdzakelijk doch < 85 gewichtspercenten gekaarde wol of gekaard fijn haar, enkel of hoofdzakelijk met synthetisch of kunstmatige stapelvezels gemengd, met een gewicht van > 300 g/m²	Hides	Wool (chemical treatment, or storage at specific temperature)	Sheep/goats/camelidae/other mammals	Textiles	No	0.1	Comext
5111	511190	51119010	m2	weefsels, hoofdzakelijk, doch < 85 gewichtspercenten gekaarde wol of gekaard fijn haar bevattend, bevattende in totaal > 10 gewichtspercenten zijde, vlokzijde of bourrette (m.u.v. die welke enkel of hoofdzakelijk met synthetisch of kunstmatige filamenten of stapelvezels zijn gemengd)	Hides	Wool (chemical treatment, or storage at specific temperature)	Sheep/goats/camelidae/other mammals	Textiles	No	0.1	Comext
5111	511190	51119091	m2	weefsels, hoofdzakelijk, doch < 85 gewichtspercenten gekaarde wol of gekaard fijn haar bevattend, met een gewicht van <= 300 g/m² (m.u.v. die welke enkel of hoofdzakelijk met synthetisch of kunstmatige filamenten of stapelvezels zijn gemengd en m.u.v. weefsels bevattende in totaal > 10 gewichtspercenten zijde, vlokzijde of bourrette)	Hides	Wool (chemical treatment, or storage at specific temperature)	Sheep/goats/camelidae/other mammals	Textiles	No	0.1	Comext
5111	511190	51119098	m2	weefsels, hoofdzakelijk, doch < 85 gewichtspercenten gekaarde wol of gekaard fijn haar bevattend, met een gewicht van >300 g/m² (m.u.v. die welke enkel of hoofdzakelijk met synthetisch of kunstmatige filamenten of stapelvezels zijn gemengd en m.u.v. weefsels bevattende in totaal > 10 gewichtspercenten zijde, vlokzijde of bourrette)	Hides	Wool (chemical treatment, or storage at specific temperature)	Sheep/goats/camelidae/other mammals	Textiles	No	0.1	Comext
5112	511211	51121100	m2	weefsels bevattende >= 85 gewichtspercenten gekamde wol of gekamd fijn haar, met een gewicht van <= 200 g/m²	Hides	Wool (chemical treatment, or storage at specific temperature)	Sheep/goats/camelidae/other mammals	Textiles	No	1	Comext
5112	511219	51121900	m2	weefsels bevattende >= 85 gewichtspercenten gekamde wol of gekamd fijn haar, met een gewicht van > 200 g/m² (m.u.v. weefsels voor technisch gebruik bedoeld bij post 5911)	Hides	Wool (chemical treatment, or storage at specific temperature)	Sheep/goats/camelidae/other mammals	Textiles	No	1	Comext
5112	511220	51122000	m2	weefsels, hoofdzakelijk doch < 85 gewichtspercenten gekamde wol of gekamd fijn haar, enkel of hoofdzakelijk met synthetische of kunstmatige filamenten gemengd	Hides	Wool (chemical treatment, or storage at specific temperature)	Sheep/goats/camelidae/other mammals	Textiles	No	0.1	Comext
5112	511230	51123010	m2	weefsels, hoofdzakelijk doch < 85 gewichtspercenten gekamde wol of gekamd fijn haar, enkel of hoofdzakelijk met synthetische of kunstmatige stapelvezels gemengd, met een gewicht van <= 200 g/m²	Hides	Wool (chemical treatment, or storage at specific temperature)	Sheep/goats/camelidae/other mammals	Textiles	No	0.1	Comext
5112	511230	51123080	m2	weefsels, hoofdzakelijk doch < 85 gewichtspercenten gekamde wol of gekamd fijn haar, enkel of hoofdzakelijk met synthetische of kunstmatige stapelvezels gemengd, met een gewicht van > 200 g/m² (m.u.v. weefsels voor technisch gebruik bedoeld bij post 5911)	Hides	Wool (chemical treatment, or storage at specific temperature)	Sheep/goats/camelidae/other mammals	Textiles	No	0.1	Comext
5112	511290	51129010	m2	weefsels, hoofdzakelijk, doch < 85 gewichtspercenten gekamde wol of gekamd fijn haar bevattend, bevattende in totaal > 10 gewichtspercenten zijde, vlokzijde of bourrette (m.u.v. die welke enkel of hoofdzakelijk met synthetische of kunstmatige filamenten of stapelvezels zijn gemengd)	Hides	Wool (chemical treatment, or storage at specific temperature)	Sheep/goats/camelidae/other mammals	Textiles	No	0.1	Comext
5112	511290	51129091	m2	weefsels, hoofdzakelijk, doch < 85 gewichtspercenten gekamde wol of gekamd fijn haar bevattend, met een gewicht van <= 200 g/m² (m.u.v. die welke enkel of hoofdzakelijk met synthetische of kunstmatige filamenten of stapelvezels zijn gemengd en m.u.v. weefsels bevattende in totaal > 10 gewichtspercenten zijde, vlokzijde of bourrette)	Hides	Wool (chemical treatment, or storage at specific temperature)	Sheep/goats/camelidae/other mammals	Textiles	No	0.1	Comext
5112	511290	51129098	m2	weefsels, hoofdzakelijk, doch < 85 gewichtspercenten gekamde wol of gekamd fijn haar bevattend, met een gewicht van > 200 g/m² (m.u.v. die welke enkel of hoofdzakelijk met synthetische of kunstmatige filamenten of stapelvezels zijn gemengd, weefsels bevattende in totaal > 10 gewichtspercenten zijde, vlokzijde of bourrette en m.u.v. weefsels voor technisch gebruik bedoeld bij post 5911)	Hides	Wool (chemical treatment, or storage at specific temperature)	Sheep/goats/camelidae/other mammals	Textiles	No	0.1	Comext
5113	511300	51130000	m2	weefsels van grof haar of van paardenhaar "crin" (m.u.v. weefsels voor technisch gebruik bedoeld bij post 5911)	Hides	Wool (chemical treatment, or storage at specific temperature)	Equines/other mammals	Textiles	Yes	1	Comext
5602	560210	56021031	kg	producten van vilt doorstikt met een naai-breisteek "stitch-bonding", van wol of van fijn haar, n.e.g. (niet geïmpregneerd, bekleed, bedekt of met inlagen)	Hides	Wool, hair (not treated)	Sheep/goats/camelidae/other mammals	Textiles	No	1	Comext
5602	560210	56021090	kg	naaldgetouwvilt en producten van vilt doorstikt met een naai-breisteek "stitch-bonding", geïmpregneerd, bekleed, bedekt of met inlagen, n.e.g.	Hides	Wool (chemical treatment, or storage at specific temperature)	Sheep/goats/camelidae/other mammals	Textiles	No	0.1	Comext
5602	560221	56022100	kg	vilt van wol of van fijn haar, n.e.g. (niet geïmpregneerd, bekleed, bedekt of met inlagen en m.u.v. naaldgetouwvilt en producten van vilt doorstikt met een naai-breisteek "stitch-bonding")	Hides	Wool, hair (not treated)	Sheep/goats/camelidae/other mammals	Textiles	No	1	Comext
5602	560290	56029000	kg	vilt, geïmpregneerd, bekleed, bedekt of met inlagen (m.u.v. naaldgetouwvilt en producten van vilt doorstikt met een naai-breisteek "stitch-bonding")	Hides	Wool (chemical treatment, or storage at specific temperature)	Sheep/goats/camelidae/other mammals	Textiles	No	0.1	Comext
6701	670100	67010000	kg	vogelhuiden en andere delen van vogels, met hun veren of dons bezet; veren, delen van veren, dons en artikelen uit deze stoffen (m.u.v. producten bedoeld bij post 0505, bewerkte schachten en bewerkte spoelen, schoeisel en hoofddeksels, artikelen voor bedden e.d. als bedoeld bij post 9404, speelgoed, spellen en sportartikelen en delen van verzamelingen)	Feathers and down	Feathers and down	Birds other than poultry	Textiles	Yes	1	Comext
6704	670490	67049000	kg	pruiken, baarden, wenkbrauwen, wimpers, lokken e.d. artikelen, van haar van dieren of van textielstoffen (m.u.v. die van synthetische textielstoffen)	Hides	Wool, hair (not treated)	Other mammals	Textiles	Yes	0.1	Comext
9601	960110	96011000	kg	ivoor, bewerkt; werken van ivoor, n.e.g.	Bones	Dried or disinfected bones	Other mammals	Other use	Yes	1	Comext
9601	960190	96019000	kg	Been, schildpad, hoorn, geweien, paarlemoer en andere stoffen van dierlijke herkomst geschikt om te worden gesneden, bewerkt; werken van deze stoffen, n.e.g. (m.u.v. ivoor en werken daarvan)	Bones	Dried or disinfected bones	Other mammals	Other use	Yes	1	Comext
9705	970500	97050000	kg	verzamelingen en voorwerpen voor verzamelingen, met een zoölogisch, botanisch, mineralogisch, anatomisch, historisch, archeologisch, paleontologisch, etnografisch of numismatisch belang	Bones	Bones	All live animals	Other use	No	0.1	Comext
511	50101	05119985	1 piece	Germplasm	Germplasm	Semen	Equines	Breeding	No	1	TRACES
511	50102	05111000	1 piece	Germplasm	Germplasm	Semen	Bovines	Breeding	No	1	TRACES
511	50103	05119985	1 piece	Germplasm	Germplasm	Semen	Pigs	Breeding	No	1	TRACES
511	50104	05119985	1 piece	Germplasm	Germplasm	Semen	Sheep	Breeding	No	1	TRACES
511	50104	05119985	1 piece	Germplasm	Germplasm	Semen	Goats	Breeding	No	1	TRACES
511	50109	05119985	1 piece	Germplasm	Germplasm	Semen	Other mammals	Breeding	No	1	TRACES
511	51101	05119985	1 piece	Germplasm	Germplasm	Embryos	Equines	Breeding	No	1	TRACES
511	51102	05119985	1 piece	Germplasm	Germplasm	Embryos	Bovines	Breeding	No	1	TRACES
511	51103	05119985	1 piece	Germplasm	Germplasm	Embryos	Pigs	Breeding	No	1	TRACES
511	51104	05119985	1 piece	Germplasm	Germplasm	Embryos	Sheep	Breeding	No	1	TRACES
511	51104	05119985	1 piece	Germplasm	Germplasm	Embryos	Goats	Breeding	No	1	TRACES
511	51109	05119985	1 piece	Germplasm	Germplasm	Embryos	Other mammals	Breeding	No	1	TRACES
										1
